# Supplementary material for: Strong geographical variation in wing aspect ratio of a damselfly, Calopteryx maculata (Odonata: Zygoptera)
Source: PeerJ. 2015 Aug 25;3:e1219. doi: 10.7717/peerj.1219 (PMC4556156; doi:10.7717/peerj.1219)
Supplement: Supplemental Information 1 [file peerj-03-1219-s001.xlsx]

## Sheet: Table S1
	Table S1: Raw measurement data for aspect ratio calculations for XXX male Calopteryx maculata. "NA" indicates missing data.
	Country	Region	Site	Specimen code	Forewing length (mm)	Fore wing area (mm2)	Hind wing length (mm)	Hind wing area (mm2)	Fore wing aspect ratio	Hind wing aspect ratio
	Canada	Quebec	Dunany	QC_A09	26.5353	203.619	25.577	202.868	6.91606	6.44935
	Canada	Quebec	Dunany	QC_A08	30.0968	251.529	28.5501	245.832	7.20248	6.63145
	Canada	Quebec	Dunany	QC_A03	26.4311	205.245	25.4957	202.526	6.80751	6.41924
	Canada	Quebec	Dunany	QC_A04	25.9883	192.97	25.1616	191.29	6.99995	6.61933
	Canada	Quebec	Dunany	QC_A13	26.5222	206.642	25.5978	206.294	6.8082	6.35256
	Canada	Quebec	Dunany	QC_A05	25.2236	185.721	24.4724	189.854	6.85142	6.30905
	Canada	Quebec	Dunany	QC_A07	26.3888	199.08	24.8266	196.676	6.99587	6.26774
	Canada	Quebec	Dunany	QC_A06	25.6132	188.497	24.4401	185.106	6.96069	6.45378
	Canada	Quebec	Dunany	QC_A15	24.5646	175.952	23.8052	176.18	6.85889	6.43305
	Canada	Quebec	Dunany	QC_A11	25.9884	192.191	24.8353	186.244	7.02839	6.62349
	Canada	Quebec	Dunany	QC_A14	27.2855	208.101	26.4235	207.16	7.15518	6.7407
	Canada	Quebec	Dunany	QC_A12	24.2065	172.565	23.3183	171.628	6.79111	6.3363
	Canada	Quebec	Dunany	QC_A02	27.4133	222.828	26.0906	215.379	6.74502	6.32116
	Canada	Quebec	Dunany	QC_A10	27.0024	213.47	25.9819	215.851	6.83123	6.25487
	Canada	Quebec	Dunany	QC_A16	26.399	NA	25.5263	196.387	NA	6.63581
	Canada	Quebec	Shawinigan	QC_B23	27.7876	230.432	26.9893	NA	6.70175	NA
	Canada	Quebec	Shawinigan	QC_B30	27.1293	222.054	26.0804	220.644	6.62901	6.16549
	Canada	Quebec	Shawinigan	QC_B31	28.5864	237.97	27.8373	235.72	6.86796	6.57486
	Canada	Quebec	Shawinigan	QC_B32	27.8844	232.992	27.0533	228.97	6.6744	6.39279
	Canada	Quebec	Shawinigan	QC_B18	26.7921	210.596	25.7015	NA	6.81703	NA
	Canada	Quebec	Shawinigan	QC_B19	26.1949	197.921	25.0321	192.129	6.9338	6.52275
	Canada	Quebec	Shawinigan	QC_B26	28.1609	241.808	27.2057	239.669	6.55923	6.17642
	Canada	Quebec	Shawinigan	QC_B29	28.801	245.352	27.1793	233.085	6.7617	6.33858
	Canada	Quebec	Shawinigan	QC_B28	28.1729	224.811	27.107	224.507	7.06113	6.54582
	Canada	Quebec	Shawinigan	QC_B06	27.6373	223.141	26.3674	NA	6.84608	NA
	Canada	Quebec	Shawinigan	QC_B09	28.6804	229.055	27.9613	225.018	7.18222	6.94908
	Canada	Quebec	Shawinigan	QC_B04	27.2848	217.877	26.3754	213.465	6.83378	6.51782
	Canada	Quebec	Shawinigan	QC_B14	27.0081	209.235	25.9317	207.074	6.97242	6.49482
	Canada	Quebec	Shawinigan	QC_B25	27.488	220.127	26.6529	NA	6.86502	NA
	Canada	Quebec	Shawinigan	QC_B15	26.5118	212.899	25.4209	206.964	6.60291	6.24479
	Canada	Quebec	Shawinigan	QC_B17	25.6663	191.996	24.7142	190.849	6.8622	6.40078
	Canada	Quebec	Shawinigan	QC_B16	27.1046	217.061	25.7908	210.569	6.76917	6.31777
	Canada	Quebec	Shawinigan	QC_B33	27.3869	213.568	26.0737	212.767	7.02391	6.39042
	Canada	Quebec	Shawinigan	QC_B08	27.4904	220.714	26.6806	217.644	6.84798	6.54149
	Canada	Quebec	Shawinigan	QC_B03	27.4698	215.596	26.3006	211.421	7.00003	6.54352
	Canada	Quebec	Shawinigan	QC_B12	26.2934	193.65	25.1809	191.997	7.14013	6.60508
	Canada	Quebec	Shawinigan	QC_B05	25.1745	183.179	24.0991	183.94	6.91949	6.31474
	Canada	Quebec	Shawinigan	QC_B20	25.3472	187.484	24.4143	187.161	6.85372	6.36947
	Canada	Quebec	Shawinigan	QC_B13	25.3091	189.568	24.5569	188.664	6.75801	6.39273
	Canada	Quebec	Shawinigan	QC_B01	27.7689	NA	26.538	NA	NA	NA
	Canada	Quebec	Shawinigan	QC_B02	25.4157	NA	24.6787	NA	NA	NA
	Canada	Quebec	Shawinigan	QC_B07	25.8144	NA	25.2185	198.688	NA	6.40176
	Canada	Quebec	Shawinigan	QC_B10	28.7654	NA	27.4989	NA	NA	NA
	Canada	Quebec	Shawinigan	QC_B11	28.1973	218.914	27.194	213.285	7.26394	6.93452
	Canada	Quebec	Shawinigan	QC_B21	NA	NA	26.3644	178.353	NA	7.79446
	Canada	Quebec	Shawinigan	QC_B22	27.8415	NA	26.394	220.345	NA	6.3232
	Canada	Quebec	Shawinigan	QC_B24	27.3026	NA	NA	NA	NA	NA
	Canada	Quebec	Shawinigan	QC_B27	28.9515	256.296	27.9996	260.752	6.54077	6.01319
	USA	Vermont	Winooski River	VT_C09	26.7377	205.756	25.8323	204.307	6.94905	6.5324
	USA	Vermont	Winooski River	VT_C07	29.6159	239.785	28.4731	236.529	7.31575	6.85513
	USA	Vermont	Winooski River	VT_C02	26.1215	193.709	25.1775	190.834	7.04494	6.64356
	USA	Vermont	Winooski River	VT_C12	27.1498	203.238	25.8998	197.931	7.2537	6.77811
	USA	Vermont	Winooski River	VT_C01	26.7278	210.478	25.7853	209.096	6.78813	6.35959
	USA	Vermont	Winooski River	VT_C05	25.4819	194.886	24.9	194.305	6.66368	6.38184
	USA	Vermont	Winooski River	VT_C11	27.7625	217.871	27.1057	217.628	7.07535	6.75205
	USA	Vermont	Winooski River	VT_C10	24.913	184.062	24.085	179.53	6.744	6.46229
	USA	Vermont	Winooski River	VT_C06	26.9162	214.168	25.9467	210.229	6.76552	6.40474
	USA	Vermont	Winooski River	VT_C03	25.6484	198.403	24.7358	191.488	6.63139	6.39058
	USA	Vermont	Winooski River	VT_C04	26.3961	192.696	25.2721	194.112	7.23165	6.58053
	USA	Vermont	Winooski River	VT_C08	27.5675	219.397	26.2937	218.163	6.92779	6.338
	USA	Vermont	Winooski River	VT_C03	27.0072	214.528	25.9112	212.545	6.79995	6.31762
	USA	Vermont	Winooski River	VT_C08	25.4374	183.234	24.6319	183.194	7.06265	6.62392
	USA	Vermont	Winooski River	VT_C01	25.3753	180.87	24.5775	177.824	7.12013	6.79384
	USA	Vermont	Winooski River	VT_C05	27.0444	211.391	25.9433	210.283	6.91989	6.40143
	USA	Vermont	Winooski River	VT_C07	27.2038	212.748	26.2413	212.427	6.95699	6.48319
	USA	Vermont	Winooski River	VT_C04	26.622	207.857	25.8865	208.55	6.8194	6.42637
	USA	Vermont	Winooski River	VT_C02	25.3125	195.561	24.7006	196.913	6.55268	6.19686
	USA	Vermont	Winooski River	VT_C06	25.366	190.284	24.7194	189.067	6.76286	6.46381
	USA	Vermont	Winooski River	VT_C08	27.4472	221.993	26.5347	222.618	6.78714	6.32554
	USA	Vermont	Winooski River	VT_C03	26.7371	214.504	26.1391	212.085	6.66534	6.44321
	USA	Vermont	Winooski River	VT_C05	25.6865	191.888	24.6138	188.049	6.87691	6.4434
	USA	Vermont	Winooski River	VT_C13	26.4424	197.583	25.5021	199.232	7.07754	6.52868
	USA	Vermont	Winooski River	VT_C01	27.3226	218.522	26.5816	217.24	6.83249	6.50509
	USA	Vermont	Winooski River	VT_C17	26.6156	205.377	25.6219	204.064	6.89843	6.43407
	USA	Vermont	Winooski River	VT_C12	26.5292	214.447	25.6044	209.193	6.56387	6.26775
	USA	Vermont	Winooski River	VT_C14	26.9905	219.972	26.1629	216.648	6.62347	6.31898
	USA	Vermont	Winooski River	VT_C22	26.4302	208.503	25.5622	NA	6.70068	NA
	USA	Vermont	Winooski River	VT_C21	26.0406	198.559	25.1221	199.305	6.83036	6.33321
	USA	Vermont	Winooski River	VT_C11	25.9842	197.52	25.0458	200.835	6.83656	6.24682
	USA	Vermont	Winooski River	VT_C15	26.2377	208.236	24.964	203.754	6.61186	6.11719
	USA	Vermont	Winooski River	VT_C04	25.7809	185.905	24.9048	186.227	7.15045	6.66122
	USA	Vermont	Winooski River	VT_C02	25.4601	190.479	24.7257	188.376	6.80617	6.49087
	USA	Vermont	Winooski River	VT_C06	26.2555	205.912	25.5155	202.766	6.69558	6.42161
	USA	Vermont	Winooski River	VT_C19	26.8418	198.641	25.8385	195.467	7.25413	6.83107
	USA	Vermont	Winooski River	VT_C07	26.678	200.603	25.7046	198.415	7.09579	6.66007
	USA	Vermont	Winooski River	VT_C16	27.2484	214.664	26.2127	210.132	6.91755	6.53975
	USA	Vermont	Winooski River	VT_C20	24.5266	169.967	23.4469	165.709	7.07852	6.63522
	USA	Vermont	Winooski River	VT_C09	27.5177	232.642	26.6783	232.049	6.50978	6.13434
	USA	Vermont	Winooski River	VT_C10	26.4661	199.682	25.7997	203.162	7.01568	6.55264
	USA	Vermont	Winooski River	VT_C18	27.2081	201.053	25.8001	205.857	7.36407	6.46706
	Canada	Ontario	North Bay	ON_E07	29.9976	255.517	29.0475	251.983	7.04342	6.69694
	Canada	Ontario	North Bay	ON_E25	28.8876	244.885	27.6966	239.189	6.81543	6.41419
	Canada	Ontario	North Bay	ON_E21	28.2797	239.688	27.133	233.47	6.67317	6.30658
	Canada	Ontario	North Bay	ON_E16	27.588	230.856	26.7995	228.956	6.59369	6.27381
	Canada	Ontario	North Bay	ON_E01	28.8695	260.326	27.8079	257.892	6.4031	5.99694
	Canada	Ontario	North Bay	ON_E08	28.61	246.855	27.6111	245.752	6.63168	6.2044
	Canada	Ontario	North Bay	ON_E33	26.9575	213.293	25.9007	210.437	6.81417	6.37578
	Canada	Ontario	North Bay	ON_E27	27.8206	229.231	26.921	222.478	6.7529	6.51519
	Canada	Ontario	North Bay	ON_E09	28.0663	233.229	27.3151	232.295	6.75489	6.42387
	Canada	Ontario	North Bay	ON_E18	28.1073	234.266	26.8625	232.018	6.74464	6.22015
	Canada	Ontario	North Bay	ON_E31	29.0708	254.354	27.9716	247.918	6.64517	6.31184
	Canada	Ontario	North Bay	ON_E19	28.3775	249.835	27.2039	248.532	6.44652	5.95538
	Canada	Ontario	North Bay	ON_E20	28.0312	225.888	27.1109	226.414	6.95694	6.49254
	Canada	Ontario	North Bay	ON_E26	26.4053	211.324	25.5534	208.922	6.59878	6.25088
	Canada	Ontario	North Bay	ON_E22	27.7602	234.073	26.3876	228.479	6.58453	6.09513
	Canada	Ontario	North Bay	ON_E17	29.4117	244.902	28.4914	245.232	7.06445	6.62036
	Canada	Ontario	North Bay	ON_E03	28.4941	241.574	27.3876	234.97	6.72185	6.38447
	Canada	Ontario	North Bay	ON_E06	28.2883	235.901	27.0428	231.91	6.78442	6.30686
	Canada	Ontario	North Bay	ON_E13	28.2	231.981	27.023	224.097	6.85606	6.51719
	Canada	Ontario	North Bay	ON_E24	26.7687	218.147	25.6531	211.037	6.56954	6.23662
	Canada	Ontario	North Bay	ON_E05	27.4243	225.963	26.2425	226.822	6.65677	6.07232
	Canada	Ontario	North Bay	ON_E32	28.739	245.487	27.8076	241.137	6.7289	6.41347
	Canada	Ontario	North Bay	ON_E14	28.3964	246.205	27.2177	241.174	6.55027	6.14332
	Canada	Ontario	North Bay	ON_E11	28.9908	252.055	28.1301	247.41	6.66894	6.39671
	Canada	Ontario	North Bay	ON_E12	28.3836	240.556	27.3308	238.956	6.69806	6.252
	Canada	Ontario	North Bay	ON_E02	27.2641	212.431	26.5497	209.824	6.99832	6.71882
	Canada	Ontario	North Bay	ON_E30	28.5349	240.429	27.4995	238.623	6.77324	6.33822
	Canada	Ontario	North Bay	ON_E28	27.0293	213.03	25.9074	211.105	6.85899	6.35884
	Canada	Ontario	North Bay	ON_E04	28.6923	240.859	27.4211	234.614	6.83592	6.40981
	Canada	Ontario	North Bay	ON_E10	28.588	240.171	27.4153	232.774	6.80576	6.45774
	Canada	Ontario	North Bay	ON_E23	28.1421	240.184	27.0912	240.201	6.59473	6.111
	Canada	Ontario	North Bay	ON_E15	27.2953	224.022	26.4204	221.445	6.65144	6.30437
	Canada	Ontario	North Bay	ON_E29	28.5282	244.374	27.4329	239.198	6.66077	6.29241
	Canada	Ontario	North Bay	ON_E16	28.7399	246.826	27.5071	238.957	6.69284	6.33286
	Canada	Ontario	North Bay	ON_E20	29.2552	252.39	28.0155	242.39	6.78209	6.47611
	Canada	Ontario	North Bay	ON_E30	27.6989	223.703	26.7125	218.384	6.85937	6.53488
	Canada	Ontario	North Bay	ON_E17	28.4216	236.751	27.0736	232.4	6.82393	6.30793
	Canada	Ontario	North Bay	ON_E23	28.3742	232.908	27.2013	229.331	6.91343	6.4528
	Canada	Ontario	North Bay	ON_E24	27.6656	226.462	26.466	223.954	6.75951	6.25529
	Canada	Ontario	North Bay	ON_E25	27.6543	226.462	26.4627	223.954	6.75399	6.25372
	Canada	Ontario	North Bay	ON_E01	27.4575	226.203	26.5238	224.502	6.66581	6.26733
	Canada	Ontario	North Bay	ON_E21	28.8349	255.789	27.3162	247.563	6.50106	6.02815
	Canada	Ontario	North Bay	ON_E04	29.6553	259.225	28.273	254.982	6.78511	6.26996
	Canada	Ontario	North Bay	ON_E13	27.0293	214.376	26.0559	213.021	6.81589	6.37409
	Canada	Ontario	North Bay	ON_E27	28.7212	234.277	27.3539	228.756	7.04216	6.5418
	Canada	Ontario	North Bay	ON_E19	28.6581	233.536	27.5393	230.742	7.0335	6.5737
	Canada	Ontario	North Bay	ON_E11	27.7658	230.438	26.6288	223.992	6.69108	6.33141
	Canada	Ontario	North Bay	ON_E05	27.8958	225.951	26.9435	227.082	6.88798	6.39376
	Canada	Ontario	North Bay	ON_E08	28.3695	233.662	27.3403	233.594	6.8888	6.39993
	Canada	Ontario	North Bay	ON_E03	27.2829	218.931	25.8924	213.516	6.79994	6.27978
	Canada	Ontario	North Bay	ON_E07	27.871	219.717	26.8295	217.851	7.07087	6.60841
	Canada	Ontario	North Bay	ON_E14	27.5304	218.201	26.4268	216.493	6.94706	6.45169
	Canada	Ontario	North Bay	ON_E22	28.4755	233.214	27.1891	228.58	6.95373	6.46816
	Canada	Ontario	North Bay	ON_E09	27.0836	223.696	26.3137	225.613	6.55819	6.13804
	Canada	Ontario	North Bay	ON_E26	27.1687	211.122	26.1713	210.368	6.99251	6.51178
	Canada	Ontario	North Bay	ON_E31	27.5183	220.967	26.3014	215.369	6.854	6.42399
	Canada	Ontario	North Bay	ON_E06	28.4817	224.351	27.3647	221.941	7.23157	6.74797
	Canada	Ontario	North Bay	ON_E15	28.0868	224.2	27.0102	219.027	7.03717	6.66175
	Canada	Ontario	North Bay	ON_E10	28.0566	233.75	26.6508	227.103	6.7352	6.255
	Canada	Ontario	North Bay	ON_E18	28.8793	231.827	27.3379	224.703	7.19515	6.65196
	Canada	Ontario	North Bay	ON_E29	26.2633	197.75	24.8282	196.866	6.9761	6.26255
	Canada	Ontario	North Bay	ON_E12	27.1553	208.535	26.2378	209.497	7.07227	6.57217
	Canada	Ontario	North Bay	ON_E02	27.8161	229.607	26.5996	224.839	6.73963	6.29374
	Canada	Ontario	North Bay	ON_E28	27.3283	224.121	26.112	223.173	6.66457	6.11038
	Canada	Ontario	North Bay	ON_E05	29.5727	249.538	28.5621	245.817	7.00933	6.6374
	Canada	Ontario	North Bay	ON_E12	29.1971	254.611	27.9474	249.335	6.69625	6.26513
	Canada	Ontario	North Bay	ON_E17	27.6617	233.954	26.3855	228.499	6.54122	6.09362
	Canada	Ontario	North Bay	ON_E10	29.7804	247.946	28.4634	243.606	7.15375	6.65141
	Canada	Ontario	North Bay	ON_E11	29.6724	253.154	28.4865	249.534	6.95585	6.50398
	Canada	Ontario	North Bay	ON_E09	29.0951	240.633	27.7451	232.286	7.03584	6.62796
	Canada	Ontario	North Bay	ON_E19	29.303	243.828	28.0351	242.125	7.04323	6.49224
	Canada	Ontario	North Bay	ON_E01	28.4208	234.676	27.4147	230.557	6.88391	6.51959
	Canada	Ontario	North Bay	ON_E07	28.11	234.456	27.2576	234.907	6.74048	6.32571
	Canada	Ontario	North Bay	ON_E03	28.0695	230.915	26.9482	230.814	6.82412	6.29259
	Canada	Ontario	North Bay	ON_E20	26.1003	193.404	25.0463	194.598	7.0446	6.44733
	Canada	Ontario	North Bay	ON_E14	28.6973	240.608	27.6229	235.552	6.84544	6.47862
	Canada	Ontario	North Bay	ON_E16	28.7745	243.328	27.8037	239.032	6.80542	6.46816
	Canada	Ontario	North Bay	ON_E18	25.2503	191.421	24.4364	192.867	6.66152	6.19222
	Canada	Ontario	North Bay	ON_E04	27.5707	226.556	26.3278	218.73	6.71041	6.33798
	Canada	Ontario	North Bay	ON_E08	27.1383	215.023	26.2708	216.077	6.8503	6.38804
	Canada	Ontario	North Bay	ON_E15	28.9948	242.936	27.859	244.855	6.92114	6.33945
	Canada	Ontario	North Bay	ON_E13	28.4216	237.232	27.3514	235.535	6.81008	6.35233
	Canada	Ontario	North Bay	ON_E02	28.0785	228.895	26.8713	228.971	6.88879	6.30705
	Canada	Ontario	North Bay	ON_E06	28.5941	233.654	27.7438	240.538	6.99859	6.39997
	Canada	Ontario	North Bay	ON_E07	27.1827	218.136	26.1092	216.293	6.7747	6.3034
	Canada	Ontario	North Bay	ON_E31	26.6821	217.96	25.861	218.199	6.53268	6.13009
	Canada	Ontario	North Bay	ON_E24	27.4177	228.256	26.4736	225.913	6.58671	6.20461
	Canada	Ontario	North Bay	ON_E11	27.7516	223.384	26.3858	219.086	6.89533	6.35561
	Canada	Ontario	North Bay	ON_E22	26.9544	227.28	25.8141	219.815	6.39335	6.063
	Canada	Ontario	North Bay	ON_E14	28.7361	255.008	27.5774	249.409	6.47636	6.0985
	Canada	Ontario	North Bay	ON_E05	27.1492	224.215	25.9781	217.856	6.57476	6.19549
	Canada	Ontario	North Bay	ON_E08	26.513	217.589	25.5949	215.314	6.46115	6.08504
	Canada	Ontario	North Bay	ON_E02	27.7519	223.209	26.4299	216.649	6.90088	6.44855
	Canada	Ontario	North Bay	ON_E29	26.844	215.23	25.4939	210.36	6.69612	6.17931
	Canada	Ontario	North Bay	ON_E06	27.0029	223.823	25.8314	219.63	6.51546	6.07623
	Canada	Ontario	North Bay	ON_E04	27.3091	219.329	26.2017	216.709	6.80064	6.33594
	Canada	Ontario	North Bay	ON_E10	26.4112	203.762	25.3072	201.007	6.84674	6.37245
	Canada	Ontario	North Bay	ON_E30	29.168	250.365	27.9033	242.612	6.79626	6.41846
	Canada	Ontario	North Bay	ON_E13	26.7185	209.497	25.6675	204.97	6.81518	6.42845
	Canada	Ontario	North Bay	ON_E01	27.6609	227.528	26.478	222.699	6.72553	6.29625
	Canada	Ontario	North Bay	ON_E15	27.0303	220.622	25.6428	218.699	6.62343	6.0133
	Canada	Ontario	North Bay	ON_E27	25.8473	212.572	25.6838	207.507	6.28571	6.35794
	Canada	Ontario	North Bay	ON_E20	27.1316	229.459	25.8665	223.155	6.41617	5.99653
	Canada	Ontario	North Bay	ON_E25	27.5471	219.259	26.2711	215.799	6.92187	6.39644
	Canada	Ontario	North Bay	ON_E12	27.246	219.787	26.2429	215.746	6.75512	6.38425
	Canada	Ontario	North Bay	ON_E28	26.8118	209.005	25.5793	206.705	6.879	6.33078
	Canada	Ontario	North Bay	ON_E26	27.9646	230.626	26.8981	230.302	6.78168	6.28315
	Canada	Ontario	North Bay	ON_E09	28.6298	242.735	27.6638	NA	6.75359	NA
	Canada	Ontario	North Bay	ON_E21	26.8003	217.412	25.6582	212.958	6.60733	6.18281
	Canada	Ontario	North Bay	ON_E16	26.3945	211.697	25.4529	211.91	6.58174	6.11439
	Canada	Ontario	North Bay	ON_E23	26.5767	218.05	25.5709	213.532	6.47854	6.12434
	Canada	Ontario	North Bay	ON_E17	27.4236	228.522	26.3014	222.407	6.58188	6.22069
	Canada	Ontario	North Bay	ON_E03	27.0955	230.367	26.002	223.532	6.3739	6.04927
	Canada	Ontario	North Bay	ON_E06	27.3287	225.749	26.4465	224.967	6.61671	6.21796
	Canada	Ontario	North Bay	ON_E23	26.7786	222.857	25.7866	223.917	6.43544	5.93925
	Canada	Ontario	North Bay	ON_E25	27.2673	223.247	26.0905	219.401	6.66084	6.20522
	Canada	Ontario	North Bay	ON_E30	26.7534	223.047	25.7345	219.06	6.41789	6.04645
	Canada	Ontario	North Bay	ON_E07	27.5601	228.649	26.3881	226.584	6.64389	6.14637
	Canada	Ontario	North Bay	ON_E18	28.6211	255.88	27.6536	254.459	6.40275	6.01059
	Canada	Ontario	North Bay	ON_E22	26.3996	205.488	25.1772	202.054	6.78327	6.27445
	Canada	Ontario	North Bay	ON_E29	27.6374	232.35	26.5117	227.329	6.57481	6.18372
	Canada	Ontario	North Bay	ON_E15	27.3805	223.33	26.1592	214.134	6.71375	6.39138
	Canada	Ontario	North Bay	ON_E31	26.6855	223.229	25.4531	219.704	6.38016	5.89755
	Canada	Ontario	North Bay	ON_E24	27.2947	224.866	26.503	223.854	6.62616	6.27561
	Canada	Ontario	North Bay	ON_E11	26.917	214.804	25.9201	215.014	6.74589	6.24935
	Canada	Ontario	North Bay	ON_E20	27.0187	213.249	26.0949	210.998	6.84656	6.45452
	Canada	Ontario	North Bay	ON_E04	27.1587	224.261	26.2982	223.764	6.57801	6.18148
	Canada	Ontario	North Bay	ON_E05	26.1658	205.743	25.1024	202.052	6.65538	6.23732
	Canada	Ontario	North Bay	ON_E28	26.74	221.884	25.6494	216.612	6.44507	6.07439
	Canada	Ontario	North Bay	ON_E27	28.0139	230.022	26.8491	223.499	6.82351	6.45079
	Canada	Ontario	North Bay	ON_E12	28.6721	236.555	27.5101	232.451	6.95051	6.51152
	Canada	Ontario	North Bay	ON_E26	27.9416	231.569	26.8524	231.063	6.743	6.24117
	Canada	Ontario	North Bay	ON_E02	28.425	238.671	27.1078	232.404	6.77065	6.32375
	Canada	Ontario	North Bay	ON_E01	26.5281	210.01	25.6135	207.951	6.70196	6.30965
	Canada	Ontario	North Bay	ON_E19	26.5582	215.534	25.7835	212.832	6.54503	6.24708
	Canada	Ontario	North Bay	ON_E17	29.2896	233.908	28.2403	230.523	7.33521	6.91919
	Canada	Ontario	North Bay	ON_E14	27.4618	225.013	26.4282	221.15	6.70316	6.31654
	Canada	Ontario	North Bay	ON_E13	26.6695	215.842	25.7413	216.39	6.59055	6.12428
	Canada	Ontario	North Bay	ON_E10	27.34	218.828	26.4096	215.68	6.83164	6.46762
	Canada	Ontario	North Bay	ON_E21	27.6355	231.475	26.5498	230.327	6.59875	6.12082
	Canada	Ontario	North Bay	ON_E08	26.2811	211.417	25.2896	209.082	6.53395	6.11783
	Canada	Ontario	North Bay	ON_E03	28.4181	233.72	27.441	235.381	6.91075	6.3982
	Canada	Ontario	North Bay	ON_E09	25.2741	202.134	24.3085	199.338	6.32036	5.92866
	Canada	Ontario	North Bay	ON_E16	29.297	270.044	28.0668	267.216	6.35685	5.89596
	Canada	Ontario	Blakeney Falls	ON_A16	27.2271	234.892	26.1701	228.742	6.31198	5.98815
	Canada	Ontario	Blakeney Falls	ON_A20	29.3217	247.874	27.9984	240.999	6.93708	6.50552
	Canada	Ontario	Blakeney Falls	ON_A02	28.298	241.523	27.0268	237.114	6.63107	6.16115
	Canada	Ontario	Blakeney Falls	ON_A06	29.506	245.3	28.4726	239.795	7.09829	6.7615
	Canada	Ontario	Blakeney Falls	ON_A13	27.6694	235.326	26.5686	232.656	6.50667	6.06809
	Canada	Ontario	Blakeney Falls	ON_A11	28.923	236.844	27.6762	232.922	7.06406	6.57704
	Canada	Ontario	Blakeney Falls	ON_A08	28.377	236.794	27.336	236.601	6.80133	6.3166
	Canada	Ontario	Blakeney Falls	ON_A07	28.455	235.576	27.1432	232.8	6.87411	6.3295
	Canada	Ontario	Blakeney Falls	ON_A22	27.8619	223.072	26.8414	221.237	6.95996	6.51301
	Canada	Ontario	Blakeney Falls	ON_A03	29.7152	259.801	28.5149	254.793	6.79746	6.38244
	Canada	Ontario	Blakeney Falls	ON_A01	29.0721	245.42	27.9873	245.388	6.88768	6.38407
	Canada	Ontario	Blakeney Falls	ON_A10	28.0751	231.122	26.8178	220.279	6.82073	6.52986
	Canada	Ontario	Blakeney Falls	ON_A17	30.2945	266.28	29.0994	263.339	6.89318	6.43106
	Canada	Ontario	Blakeney Falls	ON_A12	27.2623	222.929	26.1294	216.806	6.66789	6.29821
	Canada	Ontario	Blakeney Falls	ON_A14	28.5775	226.657	27.332	226.717	7.20625	6.59005
	Canada	Ontario	Blakeney Falls	ON_A21	28.6551	240.331	26.9767	227.694	6.83319	6.39228
	Canada	Ontario	Blakeney Falls	ON_A23	28.3089	239.702	27.2809	232.312	6.68658	6.40732
	Canada	Ontario	Blakeney Falls	ON_A19	27.8927	229.701	26.8406	230.115	6.77405	6.26135
	Canada	Ontario	Blakeney Falls	ON_A18	27.3477	209.051	26.3995	210.308	7.15517	6.62774
	Canada	Ontario	Blakeney Falls	ON_A04	28.8429	246.911	27.7015	242.137	6.73857	6.33834
	Canada	Ontario	Blakeney Falls	ON_A05	28.615	244.51	27.7009	239.791	6.69761	6.40006
	Canada	Ontario	Blakeney Falls	ON_A09	27.9802	224.569	26.692	225.371	6.97241	6.32257
	Canada	Ontario	Blakeney Falls	ON_A15	29.986	252.668	28.3388	250.042	7.1173	6.42364
	Canada	Ontario	Peterborough	ON_F20	27.2511	228.357	25.9852	222.092	6.50405	6.08061
	Canada	Ontario	Peterborough	ON_F15	27.4505	231.809	26.3904	225.759	6.50129	6.16989
	Canada	Ontario	Peterborough	ON_F14	29.3925	255.71	28.1094	252.142	6.75702	6.26742
	Canada	Ontario	Peterborough	ON_F02	28.0426	235.096	27.0394	234.099	6.68993	6.24632
	Canada	Ontario	Peterborough	ON_F13	27.1619	221.291	26.122	218.005	6.66787	6.26006
	Canada	Ontario	Peterborough	ON_F07	26.5585	214.06	25.4406	214.049	6.59026	6.04747
	Canada	Ontario	Peterborough	ON_F04	26.9391	207.131	25.8973	199.259	7.0073	6.73168
	Canada	Ontario	Peterborough	ON_F11	28.2964	237.44	27.149	241.198	6.74435	6.11172
	Canada	Ontario	Peterborough	ON_F10	27.1456	209.299	26.1622	209.288	7.04143	6.54085
	Canada	Ontario	Peterborough	ON_F06	26.4328	193.683	25.1801	191.105	7.21483	6.63547
	Canada	Ontario	Peterborough	ON_F17	26.6962	212.722	25.6742	209.596	6.70065	6.28987
	Canada	Ontario	Peterborough	ON_F08	26.7369	204.111	25.9781	203.643	7.00463	6.62791
	Canada	Ontario	Peterborough	ON_F01	28.9764	245.184	27.9269	236.68	6.84899	6.59044
	Canada	Ontario	Peterborough	ON_F19	25.9476	209.512	24.811	206.335	6.42709	5.96683
	Canada	Ontario	Peterborough	ON_F18	26.7078	210.725	25.7515	212.133	6.77001	6.25211
	Canada	Ontario	Peterborough	ON_F03	27.0586	215.294	26.0223	215.243	6.80154	6.29206
	Canada	Ontario	Peterborough	ON_F12	27.5997	222.471	26.4762	218.221	6.84803	6.42458
	Canada	Ontario	Peterborough	ON_F16	26.715	210.827	25.7849	203.934	6.7704	6.52035
	Canada	Ontario	Peterborough	ON_F09	27.088	204.607	26.1174	203.192	7.17241	6.71405
	Canada	Ontario	Peterborough	ON_F05	25.7816	195.859	24.7828	195.615	6.78745	6.27956
	Canada	Ontario	Heber Down	ON_C14	27.9789	228.895	26.6449	221.259	6.84	6.41736
	Canada	Ontario	Heber Down	ON_C06	28.2585	231.619	26.9609	224.998	6.8953	6.46131
	Canada	Ontario	Heber Down	ON_C19	27.9647	232.792	26.809	231.741	6.71863	6.2028
	Canada	Ontario	Heber Down	ON_C22	28.7283	235.57	27.8772	235.452	7.00696	6.60122
	Canada	Ontario	Heber Down	ON_C12	28.193	223.061	26.7613	220.492	7.12671	6.49609
	Canada	Ontario	Heber Down	ON_C15	27.2822	219.233	25.8871	215.548	6.79019	6.21804
	Canada	Ontario	Heber Down	ON_C08	27.9189	229.543	26.7577	223.729	6.79143	6.40037
	Canada	Ontario	Heber Down	ON_C17	28.2171	222.363	26.8051	214.806	7.16129	6.68989
	Canada	Ontario	Heber Down	ON_C07	27.7979	227.924	26.3094	220.059	6.78051	6.29087
	Canada	Ontario	Heber Down	ON_C05	27.0586	216.158	25.8004	215.359	6.77438	6.18188
	Canada	Ontario	Heber Down	ON_C20	28.0209	241.679	26.7946	235.151	6.49763	6.10628
	Canada	Ontario	Heber Down	ON_C10	28.2584	232.524	27.063	228.413	6.86845	6.41302
	Canada	Ontario	Heber Down	ON_C02	27.9919	224.217	27.0229	221.781	6.98918	6.58521
	Canada	Ontario	Heber Down	ON_C09	26.6833	209.735	25.7247	210.673	6.78947	6.28237
	Canada	Ontario	Heber Down	ON_C16	26.1529	203.604	25.2491	201.911	6.7187	6.31482
	Canada	Ontario	Heber Down	ON_C11	27.4862	216.682	26.0311	208.423	6.97326	6.50234
	Canada	Ontario	Heber Down	ON_C04	28.574	240.798	27.4554	237.276	6.78139	6.35374
	Canada	Ontario	Heber Down	ON_C03	28.3296	235.415	27.1812	230.012	6.81833	6.42419
	Canada	Ontario	Heber Down	ON_C13	27.8643	227.632	26.6344	226.331	6.82172	6.26862
	Canada	Ontario	Heber Down	ON_C21	28.1841	235.423	27.0191	228.193	6.74825	6.39836
	USA	Michigan	Johnson Creek	MI_09	27.102	204.323	25.7005	202.356	7.18976	6.52826
	USA	Michigan	Johnson Creek	MI_08	27.3275	211.88	26.3237	212.573	7.04919	6.51955
	USA	Michigan	Johnson Creek	MI_10	26.5068	209.595	25.7139	206.912	6.70445	6.39115
	USA	Michigan	Johnson Creek	MI_11	26.6416	206.343	25.7462	207.757	6.87957	6.38119
	USA	Michigan	Johnson Creek	MI_04	26.8508	216.991	25.9896	215.692	6.64508	6.26318
	USA	Michigan	Johnson Creek	MI_05	27.0916	216.898	26.1338	219.456	6.76775	6.22424
	USA	Michigan	Johnson Creek	MI_13	26.5841	211.161	25.8845	208.481	6.69359	6.42752
	USA	Michigan	Johnson Creek	MI_07	27.8159	228.211	NA	NA	6.78077	NA
	USA	Michigan	Johnson Creek	MI_12	26.7909	211.44	26.1422	206.214	6.7892	6.62821
	USA	Michigan	Johnson Creek	MI_06	26.051	190.602	NA	NA	7.12119	NA
	USA	Michigan	Johnson Creek	MI_03	27.6259	223.067	26.7541	217.882	6.8427	6.57036
	USA	Michigan	Johnson Creek	MI_01	26.7676	214.934	26.1125	214.911	6.66721	6.34552
	USA	Michigan	Johnson Creek	MI_02	26.9356	216.515	26.053	216.935	6.70186	6.25772
	USA	Michigan	Johnson Creek	MI_07	NA	216.739	26.2685	212.566	NA	6.49242
	USA	Michigan	Johnson Creek	MI_03	28.6488	233.646	27.2712	229.477	7.0256	6.48183
	USA	Michigan	Johnson Creek	MI_02	27.1301	203.609	26.1309	200.182	7.22998	6.82203
	USA	Michigan	Johnson Creek	MI_10	26.936	219.332	26.2126	217.541	6.61597	6.31696
	USA	Michigan	Johnson Creek	MI_05	27.5705	218.45	26.8793	219.123	6.95932	6.59444
	USA	Michigan	Johnson Creek	MI_09	26.3895	209.395	25.3336	210.109	6.65159	6.10911
	USA	Michigan	Johnson Creek	MI_04	27.3271	212.792	26.324	212.549	7.0188	6.52043
	USA	Michigan	Johnson Creek	MI_06	26.1055	198.795	25.2093	199.202	6.85627	6.38054
	USA	Michigan	Johnson Creek	MI_11	26.5018	209.544	25.4513	209.978	6.70357	6.16986
	USA	Michigan	Johnson Creek	MI_01	26.3507	211.49	25.2766	NA	6.56637	NA
	USA	Michigan	Johnson Creek	MI_08	26.6263	216.691	25.8149	219.153	6.54351	6.08168
	USA	Nebraska	Leigh	NE_C_19	26.6826	216.736	25.7426	215.433	6.56987	6.15209
	USA	Nebraska	Leigh	NE_C_21	26.6693	230.665	25.6886	228.093	6.16696	5.78627
	USA	Nebraska	Leigh	NE_C_08	26.2883	206.282	25.422	204.238	6.70032	6.32871
	USA	Nebraska	Leigh	NE_C_16	26.4846	215.065	25.4138	210.738	6.52302	6.1295
	USA	Nebraska	Leigh	NE_C_10	25.4044	206.042	24.2634	202.616	6.26459	5.8111
	USA	Nebraska	Leigh	NE_C_25	26.7385	218.017	25.6045	216.921	6.55863	6.04452
	USA	Nebraska	Leigh	NE_C_24	26.4389	220.461	25.3164	213.036	6.34141	6.01703
	USA	Nebraska	Leigh	NE_C_06	26.5055	223.175	25.3324	217.743	6.29589	5.89437
	USA	Nebraska	Leigh	NE_C_20	26.955	222.078	26.2116	225.716	6.54342	6.08773
	USA	Nebraska	Leigh	NE_C_05	25.2744	202.186	24.4809	199.579	6.3189	6.00577
	USA	Nebraska	Leigh	NE_C_18	25.4002	202.671	24.4452	197.605	6.36669	6.04811
	USA	Nebraska	Leigh	NE_C_07	25.8411	206.817	24.7012	203.652	6.45751	5.99208
	USA	Nebraska	Leigh	NE_C_11	25.4472	211.136	24.3604	204.467	6.13408	5.80466
	USA	Nebraska	Leigh	NE_C_14	26.6005	223.648	25.4955	215.141	6.32768	6.04277
	USA	Nebraska	Leigh	NE_C_12	25.2719	205.597	24.0359	NA	6.21284	NA
	USA	Nebraska	Leigh	NE_C_02	25.9271	206.309	25.0668	209.233	6.5166	6.00616
	USA	Nebraska	Leigh	NE_C_22	26.813	218.204	25.6041	211.221	6.58962	6.20744
	USA	Nebraska	Leigh	NE_C_15	25.3025	207.319	24.3184	206.446	6.17614	5.72918
	USA	Nebraska	Leigh	NE_C_03	24.9449	204.104	24.3336	206.575	6.09734	5.73276
	USA	Nebraska	Leigh	NE_C_23	26.4544	222.846	25.5957	219.653	6.28087	5.9652
	USA	Nebraska	Leigh	NE_C_17	25.952	209.587	25.0486	211.849	6.42699	5.92336
	USA	Nebraska	Leigh	NE_C_04	25.1928	203.57	24.316	205.439	6.23547	5.75614
	USA	Nebraska	Leigh	NE_C_01	26.4965	228.626	25.372	225.357	6.14163	5.71306
	USA	Nebraska	Leigh	NE_C_09	26.0937	NA	NA	NA	NA	NA
	USA	Nebraska	Leigh	NE_C_13	NA	NA	NA	NA	NA	NA
	USA	Nebraska	Chappell	NE_A_02	26.7323	214.583	25.4273	207.313	6.66047	6.23741
	USA	Nebraska	Chappell	NE_A_04	26.5429	226.002	25.4748	221.817	6.23465	5.85136
	USA	Nebraska	Chappell	NE_A_03	27.6976	234.957	26.561	231.435	6.5302	6.09665
	USA	Nebraska	Chappell	NE_A_01	26.8973	226.614	26.1432	222.914	6.38501	6.13211
	USA	Nebraska	Chappell	NE_A_05	27.4239	236.482	26.8066	232.726	6.36051	6.17544
	USA	Nebraska	Chappell	NE_A_06	27.071	233.446	26.3919	235.147	6.27847	5.92422
	USA	Nebraska	Kimball	NE_B_22	26.8737	221.131	25.6583	216.624	6.53187	6.07825
	USA	Nebraska	Kimball	NE_B_26	26.5059	214.458	25.4375	213.483	6.552	6.062
	USA	Nebraska	Kimball	NE_B_27	26.9491	224.569	26.0308	225.222	6.468	6.01719
	USA	Nebraska	Kimball	NE_B_30	26.4473	210.014	25.3393	209.437	6.66107	6.13148
	USA	Nebraska	Kimball	NE_B_25	27.9709	252.931	26.8653	248.742	6.18642	5.80313
	USA	Nebraska	Kimball	NE_B_02	26.2575	214.225	25.2148	207.966	6.43672	6.11431
	USA	Nebraska	Kimball	NE_B_09	27.6796	232.233	26.7971	233.706	6.59821	6.14518
	USA	Nebraska	Kimball	NE_B_14	25.6305	203.102	24.8786	201.615	6.46889	6.13987
	USA	Nebraska	Kimball	NE_B_19	27.0834	219.606	26.3975	217.68	6.68026	6.40233
	USA	Nebraska	Kimball	NE_B_10	26.4046	218.989	25.8047	218.742	6.36745	6.0883
	USA	Nebraska	Kimball	NE_B_03	25.4268	202.756	24.703	204.942	6.37735	5.95522
	USA	Nebraska	Kimball	NE_B_23	25.4752	204.18	24.7171	200.286	6.35701	6.10063
	USA	Nebraska	Kimball	NE_B_04	26.2192	210.621	25.5813	209.389	6.52782	6.25057
	USA	Nebraska	Kimball	NE_B_05	25.2211	198.078	24.0855	192.389	6.4228	6.03061
	USA	Nebraska	Kimball	NE_B_08	25.2181	198.078	24.0673	192.389	6.42123	6.02149
	USA	Nebraska	Kimball	NE_B_13	25.916	215.021	25.1399	213.818	6.24717	5.91172
	USA	Nebraska	Kimball	NE_B_20	26.9032	234.496	25.9427	233.263	6.17311	5.77053
	USA	Nebraska	Kimball	NE_B_21	26.7187	221.591	25.8785	224.005	6.44331	5.97929
	USA	Nebraska	Kimball	NE_B_06	25.3915	206.754	25.0459	209.916	6.23668	5.97663
	USA	Nebraska	Kimball	NE_B_07	25.6643	208.606	25.0246	207.275	6.31481	6.04251
	USA	Nebraska	Kimball	NE_B_18	25.4174	208.694	24.5666	207.699	6.19129	5.81147
	USA	Nebraska	Kimball	NE_B_15	26.5037	210.648	25.6306	207.849	6.66937	6.32118
	USA	Nebraska	Kimball	NE_B_28	25.3268	207.101	24.7627	209.596	6.19454	5.8512
	USA	Nebraska	Kimball	NE_B_17	26.5107	214.107	25.6069	212.247	6.5651	6.17879
	USA	Nebraska	Kimball	NE_B_24	24.8185	191.424	24.2047	195.317	6.43557	5.99911
	USA	Nebraska	Kimball	NE_B_29	26.1951	218.652	25.6029	221.62	6.27646	5.91563
	USA	Nebraska	Kimball	NE_B_11	27.7708	227.4	26.9034	224.469	6.78289	6.44894
	USA	Nebraska	Kimball	NE_B_12	25.7304	212.956	24.8531	211.81	6.21775	5.83237
	USA	Nebraska	Kimball	NE_B_32	26.5881	226.631	26.0034	231.019	6.23858	5.85387
	USA	Nebraska	Kimball	NE_B_01	26.9853	236.436	26.2374	237.472	6.15987	5.79776
	USA	Nebraska	Kimball	NE_B_31	26.6171	224.742	26.0245	223.736	6.30476	6.05422
	USA	Nebraska	Kimball	NE_B_16	25.7057	208.935	24.8926	201.911	6.32526	6.13775
	USA	Georgia	Conyers Monastery	GA_A_03	27.9292	220.342	27.181	222.079	7.08028	6.65352
	USA	Georgia	Conyers Monastery	GA_A_11	28.2914	235.98	27.0958	231.085	6.78367	6.35422
	USA	Georgia	Conyers Monastery	GA_A_04	28.5004	243.642	27.715	242.113	6.66777	6.34514
	USA	Georgia	Conyers Monastery	GA_A_05	27.3791	218.723	26.4736	218.214	6.85445	6.42351
	USA	Georgia	Conyers Monastery	GA_A_07	28.0236	236.461	26.923	232.373	6.6423	6.23865
	USA	Georgia	Conyers Monastery	GA_A_12	28.2911	235.952	27.2482	237.107	6.78429	6.26269
	USA	Georgia	Conyers Monastery	GA_A_08	26.3187	203.809	25.2552	198.854	6.7973	6.41501
	USA	Georgia	Conyers Monastery	GA_A_02	26.4074	215.683	25.6701	215.544	6.46647	6.11434
	USA	Georgia	Conyers Monastery	GA_A_10	26.79	207.845	25.5639	203.273	6.90614	6.4299
	USA	Georgia	Conyers Monastery	GA_A_06	26.5046	211.232	25.7132	212.835	6.65141	6.21297
	USA	Georgia	Conyers Monastery	GA_A_09	26.2639	206.957	25.2713	206.353	6.66606	6.18979
	USA	Arkansas	Smithville	AR_02	26.5971	219.243	25.719	217.533	6.45317	6.08152
	USA	Arkansas	Smithville	AR_01	27.9808	247.692	26.543	238.146	6.32174	5.91679
	USA	Arkansas	Smithville	AR_03	28.1534	249.696	27.0605	247.302	6.34865	5.92206
	USA	Arkansas	Smithville	AR_04	28.2905	255.242	27.6904	255.873	6.2713	5.99327
	USA	Arkansas	Smithville	AR_05	27.2693	230.388	26.2275	223.137	6.45532	6.16555
	USA	Arkansas	Smithville	AR_06	27.8437	246.323	26.7498	NA	6.29477	NA
	USA	Arkansas	Smithville	AR_07	27.3744	235.773	26.5291	226.588	6.35662	6.21209
	USA	Arkansas	Smithville	AR_08	27.3088	243.283	26.6968	243.211	6.13089	5.86092
	USA	Arkansas	Smithville	AR_09	26.5906	218.857	25.6894	216.338	6.46138	6.10103
	USA	Arkansas	Smithville	AR_10	28.2837	233.233	27.1364	229.68	6.85981	6.41224
	USA	Arkansas	Smithville	AR_07	28.7329	254.043	28.0262	249.853	6.49954	6.28743
	USA	Arkansas	Smithville	AR_06	26.9292	224.72	26.1495	225.693	6.45407	6.05951
	USA	Arkansas	Smithville	AR_08	27.3107	228.22	26.3469	223.93	6.53645	6.19977
	USA	Arkansas	Smithville	AR_02	27.1757	231.684	26.3638	229.979	6.37521	6.04448
	USA	Arkansas	Smithville	AR_05	28.0191	244.783	27.0988	NA	6.41442	NA
	USA	Arkansas	Smithville	AR_04	27.5878	239.272	26.4319	235.713	6.36172	5.92794
	USA	Arkansas	Smithville	AR_01	25.5076	201.968	24.5186	202.938	6.44297	5.92461
	USA	Arkansas	Smithville	AR_09	25.206	199.645	24.4685	195.643	6.36472	6.12041
	USA	Arkansas	Smithville	AR_03	28.1516	242.912	27.0306	245.066	6.5251	5.96292
	USA	Arkansas	Smithville	AR_10	27.164	234.061	26.2428	233.45	6.30504	5.90004
	USA	Arkansas	Smithville	AR_04	30.1194	277.202	29.007	276.884	6.54524	6.07767
	USA	Arkansas	Smithville	AR_11	27.6826	237.145	26.6664	239.126	6.46294	5.94747
	USA	Arkansas	Smithville	AR_10	27.9472	250.276	26.9541	243.379	6.24147	5.9703
	USA	Arkansas	Smithville	AR_05	26.2651	207.725	25.4895	208.554	6.64202	6.23069
	USA	Arkansas	Smithville	AR_03	28.6038	267.142	27.8396	269.365	6.12543	5.75461
	USA	Arkansas	Smithville	AR_06	28.5572	263.647	27.8889	267.058	6.1864	5.82489
	USA	Arkansas	Smithville	AR_09	28.7445	252.834	27.7354	249.915	6.53586	6.15612
	USA	Arkansas	Smithville	AR_07	26.7708	226.106	25.6552	222.013	6.33929	5.92929
	USA	Arkansas	Smithville	AR_12	26.2645	220.065	25.2714	215.351	6.26927	5.93121
	USA	Arkansas	Smithville	AR_01	28.6462	271.466	27.4179	267.912	6.04575	5.61184
	USA	Arkansas	Smithville	AR_02	27.7108	246.138	26.6748	242.623	6.2395	5.86546
	USA	Arkansas	Smithville	AR_08	28.3459	260.307	27.4931	259.132	6.17341	5.83386
	USA	Arkansas	Smithville	AR_01	27.3973	234.968	26.5648	230.212	6.38903	6.13077
	USA	Arkansas	Smithville	AR_02	28.4809	250.127	27.3119	247.289	6.48599	6.03295
	USA	Arkansas	Smithville	AR_03	27.2958	231.022	26.1935	225.85	6.45012	6.0757
	USA	Missouri	White River	MO_B_05	27.6522	243.118	26.6658	241.728	6.29032	5.8832
	USA	Missouri	White River	MO_B_19	26.9064	238.419	26.0984	233.596	6.07296	5.83167
	USA	Missouri	White River	MO_B_22	27.5314	241.521	26.0907	236.288	6.27671	5.76185
	USA	Missouri	White River	MO_B_25	27.0966	234.913	25.9379	228.885	6.25103	5.87871
	USA	Missouri	White River	MO_B_07	27.3188	235.891	26.2803	232.304	6.32766	5.9461
	USA	Missouri	White River	MO_B_06	25.8739	213.753	24.9635	NA	6.26388	NA
	USA	Missouri	White River	MO_B_18	27.9097	238.843	26.6854	235.464	6.52271	6.04859
	USA	Missouri	White River	MO_B_20	26.158	221.367	25.236	216.441	6.18199	5.88479
	USA	Missouri	White River	MO_B_13	26.9579	232.225	25.7397	NA	6.25884	NA
	USA	Missouri	White River	MO_B_03	27.9638	242.63	25.9981	229.312	6.44581	5.89503
	USA	Missouri	White River	MO_B_17	26.4413	224.744	25.5864	221.261	6.22171	5.91757
	USA	Missouri	White River	MO_B_09	26.8656	231.997	25.9382	225.632	6.22218	5.96359
	USA	Missouri	White River	MO_B_08	26.515	232.733	25.898	233.476	6.04163	5.7454
	USA	Missouri	White River	MO_B_04	26.6949	229.685	25.8254	228.897	6.20515	5.82752
	USA	Missouri	White River	MO_B_01	26.9368	233.748	26.1407	233.881	6.20834	5.84346
	USA	Missouri	White River	MO_B_02	27.0694	231.306	25.7561	220.311	6.33581	6.02217
	USA	Missouri	White River	MO_B_10	27.7417	250.865	26.8452	243.119	6.13559	5.9285
	USA	Missouri	White River	MO_B_11	26.5948	217.698	25.452	214.145	6.49785	6.05013
	USA	Missouri	White River	MO_B_12	27.3279	239.073	26.0628	237.539	6.2476	5.71924
	USA	Missouri	White River	MO_B_14	27.77	236.235	26.6316	225.021	6.52887	6.30379
	USA	Missouri	White River	MO_B_15	28.0936	255.762	26.9112	251.011	6.17176	5.77038
	USA	Missouri	White River	MO_B_16	27.0424	NA	26.0692	NA	NA	NA
	USA	Missouri	White River	MO_B_21	27.7958	246.545	26.5344	NA	6.26746	NA
	USA	Missouri	White River	MO_B_23	27.6056	250.098	26.5304	246.587	6.09414	5.70882
	USA	Missouri	White River	MO_B_24	25.4501	199.931	24.4197	197.464	6.47931	6.0398
	USA	Missouri	Eleven Point Rivier	MO_A_08	28.0774	258.363	27.2596	256.331	6.10259	5.79784
	USA	Missouri	Eleven Point Rivier	MO_A_06	27.2095	236.229	26.5974	241.23	6.26812	5.86513
	USA	Missouri	Eleven Point Rivier	MO_A_01	26.9459	222.721	26.1079	223.007	6.52013	6.113
	USA	Missouri	Eleven Point Rivier	MO_A_10	28.6167	264.049	27.5073	261.495	6.20273	5.78712
	USA	Missouri	Eleven Point Rivier	MO_A_04	27.2032	232.395	26.2007	229.212	6.36861	5.98987
	USA	Missouri	Eleven Point Rivier	MO_A_12	26.6006	233.9	25.5079	232.046	6.05037	5.60795
	USA	Missouri	Eleven Point Rivier	MO_A_03	27.9818	254.934	27.0374	251.365	6.14261	5.81642
	USA	Missouri	Eleven Point Rivier	MO_A_05	27.78	236.722	26.9647	239.018	6.5201	6.08401
	USA	Missouri	Eleven Point Rivier	MO_A_07	26.3373	220.617	25.39	220.63	6.28829	5.84372
	USA	Missouri	Eleven Point Rivier	MO_A_09	27.8769	251.435	27.0495	249.494	6.1815	5.86529
	USA	Missouri	Eleven Point Rivier	MO_A_11	27.5835	244.529	26.5563	242.558	6.223	5.81501
	USA	Missouri	Eleven Point Rivier	MO_A_02	27.5197	233.627	26.5318	233.505	6.48328	6.0293
	Canada	Ontario	Ridgetown	ON_G_14	27.3346	222.341	26.5128	222.325	6.72102	6.32344
	Canada	Ontario	Ridgetown	ON_G_03	26.1065	210.002	25.3447	209.592	6.49089	6.12956
	Canada	Ontario	Ridgetown	ON_G_13	26.4699	219.37	25.4197	216.15	6.38788	5.97881
	Canada	Ontario	Ridgetown	ON_G_04	26.4541	203.047	25.3402	204	6.89316	6.29536
	Canada	Ontario	Ridgetown	ON_G_02	28.25	233.104	27.3522	235.313	6.84725	6.35869
	Canada	Ontario	Ridgetown	ON_G_10	27.1591	211.907	26.1735	210.371	6.96168	6.51279
	Canada	Ontario	Ridgetown	ON_G_09	26.3147	203.299	25.3886	201.102	6.81226	6.41047
	Canada	Ontario	Ridgetown	ON_G_16	27.5213	233.032	26.3335	230.733	6.50057	6.01087
	Canada	Ontario	Ridgetown	ON_G_11	26.3032	209.098	25.2687	206.826	6.61755	6.17432
	Canada	Ontario	Ridgetown	ON_G_17	26.7143	211.341	26.1044	211.583	6.75355	6.44135
	Canada	Ontario	Ridgetown	ON_G_07	27.7328	232.867	27.0438	236.174	6.60556	6.19346
	Canada	Ontario	Ridgetown	ON_G_01	27.4252	215.132	26.5269	218.502	6.99239	6.44093
	Canada	Ontario	Ridgetown	ON_G_18	26.7674	215.48	25.9701	213.159	6.65022	6.32812
	Canada	Ontario	Ridgetown	ON_G_05	26.7781	218.612	25.9173	217.513	6.56018	6.17627
	Canada	Ontario	Ridgetown	ON_G_06	25.8786	205.135	25.0912	200.558	6.5294	6.27816
	Canada	Ontario	Ridgetown	ON_G_08	26.9617	202.728	26.0183	205.439	7.17151	6.5903
	Canada	Ontario	Ridgetown	ON_G_15	26.8224	215.915	25.9007	215.562	6.6641	6.2242
	Canada	Ontario	Ridgetown	ON_G_12	25.4714	197.391	24.7242	197.937	6.57367	6.17659
	USA	Texas	Powderly	TX_10	28.1138	258.541	26.9904	241.173	6.11418	6.04114
	USA	Texas	Powderly	TX_06	27.5948	242.062	26.6094	237.003	6.29155	5.9751
	USA	Texas	Powderly	TX_01	29.3402	285.522	28.025	275.757	6.03	5.69633
	USA	Texas	Powderly	TX_09	28.8969	271.364	27.6174	264.097	6.15433	5.77608
	USA	Texas	Powderly	TX_14	29.504	270.743	28.3149	266.829	6.43036	6.00932
	USA	Texas	Powderly	TX_13	27.8053	245.735	26.736	237.667	6.29242	6.01523
	USA	Texas	Powderly	TX_05	29.4537	259.175	28.2617	258.48	6.69446	6.18015
	USA	Texas	Powderly	TX_21	27.4479	232.69	26.3348	224.731	6.47543	6.17203
	USA	Texas	Powderly	TX_07	28.5614	256.62	27.5278	251.254	6.35767	6.03199
	USA	Texas	Powderly	TX_20	27.3063	235.376	26.2745	231.577	6.33567	5.96217
	USA	Texas	Powderly	TX_22	27.8102	244.749	26.7665	241.799	6.32003	5.92596
	USA	Texas	Powderly	TX_15	28.5769	256.072	27.1487	252.959	6.37817	5.82745
	USA	Texas	Powderly	TX_08	28.8812	262.714	27.6687	257.879	6.35003	5.93733
	USA	Texas	Powderly	TX_18	29.5556	283.617	28.3466	281.537	6.15997	5.70816
	USA	Texas	Powderly	TX_12	29.1123	271.862	28.0289	271.183	6.23498	5.79401
	USA	Texas	Powderly	TX_02	28.758	NA	27.6292	NA	NA	NA
	USA	Texas	Powderly	TX_03	29.0039	274.587	27.789	265.29	6.12721	5.82176
	USA	Texas	Powderly	TX_04	28.9317	NA	NA	NA	NA	NA
	USA	Texas	Powderly	TX_11	29.3666	NA	28.0919	NA	NA	NA
	USA	Texas	Powderly	TX_16	28.688	266.385	27.7991	262.098	6.17904	5.89694
	USA	Texas	Powderly	TX_17	29.6865	283.727	28.4915	NA	6.21222	NA
	USA	Texas	Powderly	TX_19	28.5158	257.441	27.6095	256.129	6.31717	5.95232
	USA	Iowa	Gateway Hills Park	IA_A_18	26.0485	218.486	25.1831	219.131	6.21114	5.78822
	USA	Iowa	Gateway Hills Park	IA_A_02	27.0667	234.024	25.9834	232.904	6.26093	5.79755
	USA	Iowa	Gateway Hills Park	IA_A_20	27.4757	239.525	26.6596	241.171	6.30345	5.89405
	USA	Iowa	Gateway Hills Park	IA_A_14	26.4904	223.029	25.5289	223.407	6.29283	5.83444
	USA	Iowa	Gateway Hills Park	IA_A_07	26.3131	224.889	25.7102	227.446	6.15751	5.81252
	USA	Iowa	Gateway Hills Park	IA_A_19	26.4602	214.28	25.3037	210.173	6.53485	6.09288
	USA	Iowa	Gateway Hills Park	IA_A_05	27.0278	236.016	25.8778	233.983	6.19027	5.72402
	USA	Iowa	Gateway Hills Park	IA_A_12	28.0043	253.13	26.8137	250.317	6.19634	5.74454
	USA	Iowa	Gateway Hills Park	IA_A_01	26.1452	227.866	25.2497	227.241	5.99977	5.61117
	USA	Iowa	Gateway Hills Park	IA_A_03	27.8047	242.675	26.5695	241.762	6.37149	5.83995
	USA	Iowa	Gateway Hills Park	IA_A_17	26.6978	228.856	25.6896	226.82	6.229	5.81918
	USA	Iowa	Gateway Hills Park	IA_A_13	26.199	213.522	24.9989	210.975	6.4292	5.92434
	USA	Iowa	Gateway Hills Park	IA_A_11	26.8649	235.629	26.0073	231.005	6.12592	5.85598
	USA	Iowa	Gateway Hills Park	IA_A_16	27.4488	233.941	26.3383	234.121	6.44127	5.92605
	USA	Iowa	Gateway Hills Park	IA_A_10	27.9928	242.957	27.2232	244.146	6.45047	6.07097
	USA	Iowa	Gateway Hills Park	IA_A_08	26.9519	223.232	25.975	218.653	6.50809	6.17142
	USA	Iowa	Gateway Hills Park	IA_A_06	26.5395	223.061	25.6164	221.739	6.31524	5.91867
	USA	Iowa	Gateway Hills Park	IA_A_09	26.7058	214.484	25.6875	212.323	6.65038	6.21552
	USA	Iowa	Gateway Hills Park	IA_A_15	25.7208	216.713	24.6658	212.155	6.10543	5.73542
	USA	Iowa	Gateway Hills Park	IA_A_04	26.6238	229.38	25.7121	227.575	6.18039	5.81006
	USA	Illinois	Rockford	IL_A_07	27.3474	235.02	26.2013	231.473	6.36438	5.93164
	USA	Illinois	Rockford	IL_A_20	25.3713	209.451	24.6113	206.437	6.1466	5.8683
	USA	Illinois	Rockford	IL_A_12	26.6441	215.401	25.5777	213.126	6.59149	6.13926
	USA	Illinois	Rockford	IL_A_19	27.3229	230.776	26.6978	232.741	6.46981	6.12504
	USA	Illinois	Rockford	IL_A_01	26.3342	228.19	25.3694	224.156	6.07819	5.7425
	USA	Illinois	Rockford	IL_A_02	25.1396	199.737	24.3274	198.684	6.32831	5.95741
	USA	Illinois	Rockford	IL_A_15	27.4	239.129	26.4448	239.53	6.27915	5.83914
	USA	Illinois	Rockford	IL_A_05	25.413	211.127	24.5664	211.277	6.1178	5.71296
	USA	Illinois	Rockford	IL_A_18	26.2184	219.354	25.4315	216.631	6.26753	5.97106
	USA	Illinois	Rockford	IL_A_06	26.1033	215.615	25.2001	213.775	6.32038	5.94124
	USA	Illinois	Rockford	IL_A_16	26.9687	241.647	26.0628	234.816	6.01963	5.78556
	USA	Illinois	Rockford	IL_A_09	25.719	209.063	25.019	209.213	6.3279	5.98384
	USA	Illinois	Rockford	IL_A_03	26.0223	206.87	25.2488	209.98	6.54673	6.07201
	USA	Illinois	Rockford	IL_A_04	25.5478	214.212	24.3617	209.677	6.09385	5.66103
	USA	Illinois	Rockford	IL_A_08	26.7601	223.453	26.0325	223.661	6.40942	6.05996
	USA	Illinois	Rockford	IL_A_11	26.557	211.419	25.9387	208.589	6.67179	6.45115
	USA	Illinois	Rockford	IL_A_14	26.1556	211.687	25.1672	212.682	6.46348	5.95618
	USA	Illinois	Rockford	IL_A_17	25.7175	209.099	24.5936	205.959	6.32606	5.87342
	USA	Illinois	Rockford	IL_A_13	26.2791	212.459	25.2354	207.292	6.50096	6.14421
	USA	Illinois	Rockford	IL_A_10	25.6931	209.318	24.6668	205.968	6.30749	5.90822
	USA	Mississippi	Starkville	MS_02	29.8315	277.264	29.1138	281.498	6.4193	6.02217
	USA	Mississippi	Starkville	MS_04	29.0311	255.147	27.814	253.186	6.60641	6.11106
	USA	Mississippi	Starkville	MS_05	27.9342	235.493	26.9462	233.789	6.62709	6.21157
	USA	Mississippi	Starkville	MS_03	29.2866	249.519	28.1473	249.609	6.87486	6.34811
	USA	Mississippi	Starkville	MS_01	28.4264	239.145	27.5476	240.121	6.75791	6.32073
	USA	Mississippi	Starkville	MS_04	29.5075	264.464	28.5412	260.502	6.58457	6.25408
	USA	Mississippi	Starkville	MS_11	29.4005	267.402	28.4968	266.806	6.46509	6.08733
	USA	Mississippi	Starkville	MS_01	29.5639	271.836	28.6377	268.606	6.43053	6.10646
	USA	Mississippi	Starkville	MS_10	27.9426	238.683	26.8216	236.308	6.54248	6.08866
	USA	Mississippi	Starkville	MS_09	30.3107	265.314	29.1833	262.305	6.92567	6.4937
	USA	Mississippi	Starkville	MS_03	28.2344	254.973	27.3631	NA	6.25306	NA
	USA	Mississippi	Starkville	MS_06	28.0375	243.532	26.995	243.37	6.45586	5.98867
	USA	Mississippi	Starkville	MS_07	29.1332	251.096	28.022	251.454	6.7603	6.24554
	USA	Mississippi	Starkville	MS_05	29.3655	254.916	28.0888	248.309	6.76562	6.35482
	USA	Mississippi	Starkville	MS_08	28.8562	245.026	27.7269	241.737	6.79668	6.3605
	USA	Mississippi	Starkville	MS_02	27.8364	230.079	26.5019	225.81	6.73565	6.2207
	USA	Mississippi	Starkville	MS_02	30.2647	286.591	29.0745	280.139	6.39203	6.03506
	USA	Mississippi	Starkville	MS_05	29.9612	267.361	29.0784	263.379	6.71505	6.42083
	USA	Mississippi	Starkville	MS_08	27.8829	244.867	26.9922	232.984	6.35003	6.25432
	USA	Mississippi	Starkville	MS_07	29.4082	265.992	28.4312	265.437	6.50279	6.09057
	USA	Mississippi	Starkville	MS_09	27.2068	224.304	26.027	NA	6.60006	NA
	USA	Mississippi	Starkville	MS_06	28.1552	245.553	27.0396	241.18	6.45657	6.06304
	USA	Mississippi	Starkville	MS_10	30.6485	297.075	29.2024	295.485	6.32384	5.77207
	USA	Mississippi	Starkville	MS_03	28.5241	244.882	27.9785	250.497	6.64503	6.24996
	USA	Mississippi	Starkville	MS_04	28.641	244.601	27.5381	242.122	6.7073	6.26417
	USA	Mississippi	Starkville	MS_01	30.4966	291.596	29.4308	279.669	6.37897	6.19426
	USA	Vermont	West Haven	VT_B_17	25.9549	198.474	24.9555	196.616	6.78837	6.33495
	USA	Vermont	West Haven	VT_B_08	26.0794	207.536	25.0179	201.814	6.5544	6.20269
	USA	Vermont	West Haven	VT_B_13	27.3678	217.657	26.3373	214.081	6.88235	6.48031
	USA	Vermont	West Haven	VT_B_16	26.3975	202.375	25.2297	198.186	6.88651	6.4236
	USA	Vermont	West Haven	VT_B_06	26.2392	207.534	25.688	208.157	6.63501	6.34014
	USA	Vermont	West Haven	VT_B_01	27.2948	223.022	26.6962	227.098	6.68099	6.27649
	USA	Vermont	West Haven	VT_B_02	25.9638	199.665	24.9113	195.521	6.75251	6.34788
	USA	Vermont	West Haven	VT_B_03	26.3204	217.213	25.5148	213.872	6.37863	6.08782
	USA	Vermont	West Haven	VT_B_04	27.7791	NA	26.86	NA	NA	NA
	USA	Vermont	West Haven	VT_B_05	27.1655	225.118	25.9795	224.469	6.55621	6.01361
	USA	Vermont	West Haven	VT_B_07	26.9549	215.096	25.9408	NA	6.75577	NA
	USA	Vermont	West Haven	VT_B_09	26.93	NA	26.235	NA	NA	NA
	USA	Vermont	West Haven	VT_B_10	27.0076	NA	25.9734	NA	NA	NA
	USA	Vermont	West Haven	VT_B_11	27.6522	NA	26.7316	NA	NA	NA
	USA	Vermont	West Haven	VT_B_12	25.8688	NA	24.8419	NA	NA	NA
	USA	Vermont	West Haven	VT_B_14	26.8154	NA	25.849	NA	NA	NA
	USA	Vermont	West Haven	VT_B_15	26.9328	216.55	26.178	218.848	6.69937	6.26269
	USA	Vermont	Lamoille River	VT_A_02	26.2328	197.111	25.2968	193.289	6.98249	6.62149
	USA	Vermont	Lamoille River	VT_A_03	27.8625	236.229	26.6704	228.94	6.57259	6.21393
	USA	Vermont	Lamoille River	VT_A_04	27.281	219.101	26.0142	212.756	6.79372	6.36166
	USA	Vermont	Lamoille River	VT_A_01	27.2098	207.271	26.1292	203.901	7.14401	6.69675
	USA	Georgia	Rome	GA_B_14	27.8227	227.398	26.6016	225.423	6.80832	6.27838
	USA	Georgia	Rome	GA_B_01	27.9896	242.17	26.883	237.257	6.47	6.0921
	USA	Georgia	Rome	GA_B_02	NA	NA	26.6922	NA	NA	NA
	USA	Georgia	Rome	GA_B_03	28.8728	251.116	27.5874	242.57	6.63947	6.27501
	USA	Georgia	Rome	GA_B_04	27.8466	231.776	26.9515	NA	6.69123	NA
	USA	Georgia	Rome	GA_B_05	27.2415	223.962	26.3371	225.251	6.62699	6.15885
	USA	Georgia	Rome	GA_B_06	29.3204	248.938	27.7514	251.124	6.90683	6.13353
	USA	Georgia	Rome	GA_B_07	28.2962	233.365	27.4568	NA	6.86199	NA
	USA	Georgia	Rome	GA_B_08	27.837	237.174	26.5534	NA	6.53445	NA
	USA	Georgia	Rome	GA_B_09	26.4228	213.833	NA	NA	6.53	NA
	USA	Georgia	Rome	GA_B_10	27.7479	235.93	26.9472	233.188	6.52689	6.22806
	USA	Georgia	Rome	GA_B_11	28.406	248.525	27.5635	243.177	6.4935	6.24851
	USA	Georgia	Rome	GA_B_12	28.9619	249.118	28.071	252.05	6.73409	6.25258
	USA	Georgia	Rome	GA_B_13	27.8026	242.144	26.8026	241.743	6.38453	5.94333
	USA	Georgia	Rome	GA_B_15	28.2578	237.736	27.403	231.008	6.71758	6.50129
	USA	Georgia	Rome	GA_B_16	29.0909	244.857	28.0412	244.498	6.91247	6.432
	USA	Georgia	Rome	GA_B_17	27.8589	220.888	26.8025	221.712	7.02727	6.48024
	USA	Georgia	Rome	GA_B_18	29.1569	262.06	27.9877	259.997	6.48803	6.02555
	USA	Georgia	Rome	GA_B_19	28.1851	242.075	27.0906	239.237	6.56325	6.13535
	USA	Georgia	Rome	GA_B_20	28.6098	253.733	27.5843	248.283	6.45184	6.12923
	USA	South Carolina	Four Holes Swamp	SC_A_08	31.2817	296.002	30.2316	293.236	6.61172	6.23354
	USA	South Carolina	Four Holes Swamp	SC_A_10	32.0351	309.659	30.8702	305.862	6.62826	6.23137
	USA	South Carolina	Four Holes Swamp	SC_A_03	33.634	299.24	32.5347	295.509	7.56081	7.16394
	USA	South Carolina	Four Holes Swamp	SC_A_01	31.6509	302.798	30.4413	297.052	6.61679	6.23911
	USA	South Carolina	Four Holes Swamp	SC_A_02	32.1068	296.711	30.8164	287.958	6.9485	6.59575
	USA	South Carolina	Four Holes Swamp	SC_A_11	30.7613	282.521	29.3568	271.666	6.69867	6.3447
	USA	South Carolina	Four Holes Swamp	SC_A_06	28.2724	237.521	27.5614	235.177	6.73059	6.46008
	USA	South Carolina	Four Holes Swamp	SC_A_05	31.3128	288.479	30.2697	284.479	6.79766	6.44164
	USA	South Carolina	Four Holes Swamp	SC_A_04	31.8301	304.033	30.9142	302.226	6.66478	6.32433
	USA	South Carolina	Four Holes Swamp	SC_A_09	30.8361	266.029	29.5311	266.221	7.1486	6.55158
	USA	South Carolina	Four Holes Swamp	SC_A_07	31.6862	317.82	32.63	320.144	6.31816	6.65148
	USA	South Carolina	Four Holes Swamp	SC_A_07	32.084	301.673	30.9691	303.956	6.82449	6.31071
	USA	South Carolina	Four Holes Swamp	SC_A_09	31.4457	290.972	30.7595	293.346	6.79676	6.45074
	USA	South Carolina	Four Holes Swamp	SC_A_02	32.3076	311.537	31.5333	313.203	6.70085	6.34953
	USA	South Carolina	Four Holes Swamp	SC_A_01	31.5663	296.274	30.4094	296.081	6.72644	6.24647
	USA	South Carolina	Four Holes Swamp	SC_A_08	30.0606	287.643	30.8893	290.968	6.28307	6.55843
	USA	South Carolina	Four Holes Swamp	SC_A_03	30.4715	270.296	29.306	268.408	6.87032	6.39954
	USA	South Carolina	Four Holes Swamp	SC_A_06	32.2332	298.359	31.1614	297.83	6.96464	6.52072
	USA	South Carolina	Four Holes Swamp	SC_A_05	31.0825	286.9	30.248	288.756	6.7349	6.33712
	USA	South Carolina	Four Holes Swamp	SC_A_10	31.6785	286.412	30.5847	285.107	7.0076	6.56192
	USA	South Carolina	Four Holes Swamp	SC_A_04	26.5894	208.102	25.8936	210.735	6.7947	6.36322
	USA	Ohio	Mt Vernon	OH_13	28.1125	239.409	26.8227	235.219	6.60219	6.11731
	USA	Ohio	Mt Vernon	OH_06	26.7614	220.478	25.6804	218.395	6.49654	6.03935
	USA	Ohio	Mt Vernon	OH_04	27.2613	217.385	25.747	211.048	6.83746	6.28204
	USA	Ohio	Mt Vernon	OH_11	28.3939	240.549	26.9923	234.194	6.70314	6.22205
	USA	Ohio	Mt Vernon	OH_10	27.9859	232.591	26.7906	228.975	6.73467	6.26916
	USA	Ohio	Mt Vernon	OH_05	27.6829	227.841	26.5161	220.968	6.72703	6.36385
	USA	Ohio	Mt Vernon	OH_15	26.9644	216.421	25.5803	209.898	6.7191	6.23497
	USA	Ohio	Mt Vernon	OH_03	26.3503	210.9	25.2245	209.842	6.58449	6.06433
	USA	Ohio	Mt Vernon	OH_09	27.4012	231.219	26.2099	227.482	6.49449	6.03967
	USA	Ohio	Mt Vernon	OH_20	27.4165	217.058	26.0481	210.797	6.92593	6.43749
	USA	Ohio	Mt Vernon	OH_07	26.8086	209.52	25.8431	209.238	6.86043	6.38379
	USA	Ohio	Mt Vernon	OH_14	26.951	214.208	25.8329	213.427	6.78178	6.25356
	USA	Ohio	Mt Vernon	OH_08	27.7023	235.465	26.6684	232.923	6.51834	6.10674
	USA	Ohio	Mt Vernon	OH_01	27.0769	216.071	26.1601	214.292	6.78629	6.38709
	USA	Ohio	Mt Vernon	OH_02	27.9636	232.052	26.7278	227.965	6.73956	6.26739
	USA	Ohio	Mt Vernon	OH_12	25.6014	196.456	24.4999	194.23	6.67254	6.18076
	USA	Ohio	Mt Vernon	OH_16	26.4413	NA	25.2938	208.876	NA	6.12592
	USA	Ohio	Mt Vernon	OH_17	28.9818	253.646	28.0099	249.13	6.62298	6.29834
	USA	Ohio	Mt Vernon	OH_18	27.7887	224.375	26.5848	221.107	6.88323	6.39287
	USA	Ohio	Mt Vernon	OH_19	27.7294	226.945	26.6929	218.319	6.77628	6.52725
	USA	Ohio	Mt Vernon	OH_03	28.2117	239.378	27.1041	237.96	6.64974	6.17441
	USA	Ohio	Mt Vernon	OH_07	27.7356	229.568	26.7057	228.522	6.70184	6.24181
	USA	Ohio	Mt Vernon	OH_20	28.7426	237.453	27.5647	235	6.95833	6.4665
	USA	Ohio	Mt Vernon	OH_17	27.6491	228.715	26.5469	225.477	6.68492	6.25107
	USA	Ohio	Mt Vernon	OH_15	28.4182	234.231	27.2936	231.448	6.89567	6.43723
	USA	Ohio	Mt Vernon	OH_11	29.4446	248.681	28.2424	245.417	6.97266	6.50025
	USA	Ohio	Mt Vernon	OH_01	29.5241	252.59	28.4709	249.307	6.90186	6.50279
	USA	Ohio	Mt Vernon	OH_02	27.7902	237.884	26.9405	237.586	6.49305	6.10971
	USA	Ohio	Mt Vernon	OH_06	29.1034	257.532	27.6636	250.027	6.5779	6.12153
	USA	Ohio	Mt Vernon	OH_16	26.5307	207.005	25.3795	203.373	6.80059	6.33439
	USA	Ohio	Mt Vernon	OH_13	28.8013	240.426	27.5341	232.215	6.90039	6.52951
	USA	Ohio	Mt Vernon	OH_08	27.415	229.743	26.1979	224.316	6.54281	6.1193
	USA	Ohio	Mt Vernon	OH_04	28.2205	227.335	26.9491	222.498	7.00637	6.52819
	USA	Ohio	Mt Vernon	OH_18	28.2632	231.149	27.4523	236.936	6.91164	6.36145
	USA	Ohio	Mt Vernon	OH_05	27.9694	230.398	26.694	229.834	6.79075	6.20072
	USA	Ohio	Mt Vernon	OH_09	28.4173	232.154	27.145	231.019	6.95696	6.37915
	USA	Ohio	Mt Vernon	OH_10	26.1178	203.035	25.2767	202.502	6.71942	6.31019
	USA	Ohio	Mt Vernon	OH_12	NA	NA	27.0038	217.98	NA	6.69057
	USA	Ohio	Mt Vernon	OH_14	27.4538	220.036	26.5088	218.301	6.85081	6.43805
	USA	Ohio	Mt Vernon	OH_19	26.8851	217.214	25.7584	NA	6.65523	NA
	USA	Florida	8 Mile Creek	FL_05	27.5723	227.251	26.6686	219.813	6.6907	6.47111
	USA	Florida	8 Mile Creek	FL_18	30.3546	274.706	29.3833	272.966	6.70829	6.32589
	USA	Florida	8 Mile Creek	FL_01	29.3108	254.087	28.5592	250.125	6.76242	6.52177
	USA	Florida	8 Mile Creek	FL_15	26.6084	223.483	25.7179	219.133	6.33612	6.03661
	USA	Florida	8 Mile Creek	FL_17	30.8711	281.603	29.618	279.016	6.76856	6.28799
	USA	Florida	8 Mile Creek	FL_09	30.1786	263.191	28.8365	258.976	6.92084	6.42179
	USA	Florida	8 Mile Creek	FL_03	27.7019	239.598	26.9043	237.558	6.4057	6.09402
	USA	Florida	8 Mile Creek	FL_10	27.7196	235.983	26.8235	232.658	6.51212	6.18506
	USA	Florida	8 Mile Creek	FL_16	28.4448	237.15	27.5011	237.984	6.82356	6.35595
	USA	Florida	8 Mile Creek	FL_06	27.6992	231.521	26.3818	222.322	6.62786	6.26119
	USA	Florida	8 Mile Creek	FL_04	25.2526	199.562	24.3382	196.449	6.39095	6.03058
	USA	Florida	8 Mile Creek	FL_07	29.1183	244.445	27.4275	231.202	6.93716	6.50744
	USA	Florida	8 Mile Creek	FL_12	27.6521	230.029	26.8335	232.565	6.64818	6.19211
	USA	Florida	8 Mile Creek	FL_11	26.9727	231.171	26.2619	229.974	6.29424	5.99795
	USA	Florida	8 Mile Creek	FL_02	26.5256	202.032	25.9058	202.888	6.9653	6.61558
	USA	Florida	8 Mile Creek	FL_13	27.444	230.792	26.7593	229.092	6.52684	6.25128
	USA	Florida	8 Mile Creek	FL_08	29.286	257.832	28.477	255.65	6.65291	6.34413
	USA	Florida	8 Mile Creek	FL_14	NA	NA	NA	NA	NA	NA
	USA	Florida	8 Mile Creek	FL_19	28.3682	241.439	27.3346	242.384	6.66629	6.16527
	USA	Florida	8 Mile Creek	FL_20	27.649	225.762	26.6226	227.72	6.77234	6.22489
	Canada	Ontario	Serena Gundy Park	ON_I_04	28.2837	246.441	27.3402	246.944	6.49218	6.05391
	Canada	Ontario	Serena Gundy Park	ON_I_07	27.4937	221.185	26.3661	221.042	6.83503	6.28995
	Canada	Ontario	Serena Gundy Park	ON_I_01	27.9342	221.216	26.8064	216.814	7.05482	6.62856
	Canada	Ontario	Serena Gundy Park	ON_I_19	28.5945	231.187	26.7274	217.87	7.07343	6.55761
	Canada	Ontario	Serena Gundy Park	ON_I_02	27.5967	233.712	26.5029	230.916	6.51725	6.08361
	Canada	Ontario	Serena Gundy Park	ON_I_14	26.8535	205.876	25.8592	203.293	7.00531	6.57865
	Canada	Ontario	Serena Gundy Park	ON_I_20	27.3379	217.227	25.912	215.491	6.88093	6.23162
	Canada	Ontario	Serena Gundy Park	ON_I_18	27.7318	228.767	26.7461	222.953	6.72346	6.41708
	Canada	Ontario	Serena Gundy Park	ON_I_05	27.189	219.497	26.66	223.479	6.73581	6.36081
	Canada	Ontario	Serena Gundy Park	ON_I_03	27.6445	221.582	27.0184	215.887	6.89787	6.76271
	Canada	Ontario	Serena Gundy Park	ON_I_25	26.5679	203.199	25.6408	199.639	6.9474	6.58639
	Canada	Ontario	Serena Gundy Park	ON_I_22	27.2831	225.318	26.2559	219.388	6.60728	6.28449
	Canada	Ontario	Serena Gundy Park	ON_I_23	25.7031	199.844	24.9019	200.554	6.61165	6.1839
	Canada	Ontario	Serena Gundy Park	ON_I_17	26.8372	217.272	26.1816	215.692	6.62982	6.35608
	Canada	Ontario	Serena Gundy Park	ON_I_13	27.4641	230.155	26.7178	230.983	6.55451	6.18088
	Canada	Ontario	Serena Gundy Park	ON_I_08	28.3282	231.422	27.513	234.406	6.93523	6.45858
	Canada	Ontario	Serena Gundy Park	ON_I_24	26.9332	212.4	26.0372	211.512	6.83051	6.41039
	Canada	Ontario	Serena Gundy Park	ON_I_09	27.6677	226	27.1746	228.945	6.77434	6.45097
	Canada	Ontario	Serena Gundy Park	ON_I_06	28.2024	232.57	27.5146	235.325	6.83989	6.4341
	Canada	Ontario	Serena Gundy Park	ON_I_10	27.8649	230.929	27.1586	230.443	6.72459	6.40149
	Canada	Ontario	Serena Gundy Park	ON_I_11	26.5812	218.872	25.6199	214.629	6.45634	6.11641
	Canada	Ontario	Serena Gundy Park	ON_I_12	26.9648	215.454	25.9967	214.735	6.74948	6.29452
	Canada	Ontario	Serena Gundy Park	ON_I_15	26.5106	214.412	25.5132	205.178	6.55572	6.34493
	Canada	Ontario	Serena Gundy Park	ON_I_16	27.3162	227.053	26.4145	226.862	6.57269	6.15111
	Canada	Ontario	Serena Gundy Park	ON_I_21	27.3371	205.065	26.5438	206.356	7.28858	6.82869
	USA	Iowa	Odebolt	IA_B_24	27.1614	241.43	25.9834	229.377	6.11145	5.88672
	USA	Iowa	Odebolt	IA_B_08	27.1623	226.983	25.9661	224.416	6.50085	6.00884
	USA	Iowa	Odebolt	IA_B_07	27.2839	231.248	26.1892	229.888	6.4382	5.96701
	USA	Iowa	Odebolt	IA_B_23	25.9197	213.477	25.1764	212.027	6.29418	5.97899
	USA	Iowa	Odebolt	IA_B_01	27.3783	231.027	26.1574	225.641	6.48905	6.06456
	USA	Iowa	Odebolt	IA_B_10	26.6677	231.214	25.8653	230.199	6.15159	5.81248
	USA	Iowa	Odebolt	IA_B_22	27.0565	227.101	25.938	221.338	6.44694	6.07919
	USA	Iowa	Odebolt	IA_B_13	26.8349	221.743	25.6254	219.011	6.49505	5.99658
	USA	Iowa	Odebolt	IA_B_19	25.3086	206.597	24.7017	205.412	6.20073	5.94096
	USA	Iowa	Odebolt	IA_B_06	26.5991	224.595	25.7897	226.342	6.30035	5.87699
	USA	Iowa	Odebolt	IA_B_20	25.8291	219.253	25.0815	216.705	6.08559	5.80588
	USA	Iowa	Odebolt	IA_B_15	26.2607	216.929	25.352	212.101	6.35805	6.06054
	USA	Iowa	Odebolt	IA_B_18	24.9916	205.704	24.024	204.555	6.0726	5.64299
	USA	Iowa	Odebolt	IA_B_11	26.3656	213.048	25.4772	209.66	6.52574	6.19179
	USA	Iowa	Odebolt	IA_B_03	24.6035	206.562	25.2854	202.492	5.86103	6.31482
	USA	Iowa	Odebolt	IA_B_12	26.9914	226.546	26.1935	223.067	6.43166	6.15149
	USA	Iowa	Odebolt	IA_B_17	26.9923	236.279	25.5539	227.963	6.16713	5.729
	USA	Iowa	Odebolt	IA_B_09	27.0535	231.599	26.2084	224.335	6.32031	6.12371
	USA	Iowa	Odebolt	IA_B_05	26.9716	232.814	26.3543	228.414	6.24935	6.0815
	USA	Iowa	Odebolt	IA_B_16	26.8309	226.626	26.0075	224.391	6.35318	6.02866
	USA	Iowa	Odebolt	IA_B_25	27.7553	243.933	26.88	242.272	6.31614	5.96466
	USA	Iowa	Odebolt	IA_B_14	27.4492	232.392	26.9455	233.903	6.48438	6.20818
	USA	Iowa	Odebolt	IA_B_21	27.1078	230.204	26.4154	228.699	6.38418	6.10214
	USA	Iowa	Odebolt	IA_B_02	26.4091	217.733	25.3641	215.947	6.40639	5.95829
	USA	Iowa	Odebolt	IA_B_04	27.5778	217.457	26.2249	208.559	6.99478	6.59519
	USA	Iowa	Odebolt	IA_B_06	27.9479	244.163	26.6971	238.863	6.39808	5.96773
	USA	Iowa	Odebolt	IA_B_27	27.673	238.105	26.6009	237.385	6.43239	5.96167
	USA	Iowa	Odebolt	IA_B_13	27.0871	216.616	25.7261	210.324	6.77429	6.29344
	USA	Iowa	Odebolt	IA_B_25	27.2663	235.898	26.0441	228.233	6.30317	5.94388
	USA	Iowa	Odebolt	IA_B_32	27.7247	241.301	26.7428	240.045	6.37096	5.95867
	USA	Iowa	Odebolt	IA_B_17	28.1896	242.136	26.7493	234.554	6.5637	6.10118
	USA	Iowa	Odebolt	IA_B_15	27.578	233.545	26.3186	225.406	6.51307	6.14595
	USA	Iowa	Odebolt	IA_B_20	27.9568	238.96	26.6145	233.875	6.54153	6.05734
	USA	Iowa	Odebolt	IA_B_30	27.6849	238.675	26.2597	233.785	6.42255	5.89923
	USA	Iowa	Odebolt	IA_B_01	26.8019	209.715	25.6641	205.871	6.85065	6.39864
	USA	Iowa	Odebolt	IA_B_19	26.7405	217.886	25.7966	214.388	6.56358	6.20804
	USA	Iowa	Odebolt	IA_B_02	26.9577	230.819	26.0108	228.503	6.29683	5.92168
	USA	Iowa	Odebolt	IA_B_40	27.1882	237.526	26.1537	231.816	6.22415	5.90137
	USA	Iowa	Odebolt	IA_B_36	28.3754	256.644	27.2387	254.254	6.27457	5.83626
	USA	Iowa	Odebolt	IA_B_09	26.3831	203.35	25.5296	202.712	6.84602	6.43042
	USA	Iowa	Odebolt	IA_B_43	25.9865	212.431	24.7407	206.601	6.35783	5.92547
	USA	Iowa	Odebolt	IA_B_33	27.1898	228.208	26.0045	225.406	6.47906	6.00013
	USA	Iowa	Odebolt	IA_B_45	26.9307	232.127	25.8385	230.117	6.24886	5.8025
	USA	Iowa	Odebolt	IA_B_03	26.3912	216.099	25.4316	217.13	6.4461	5.95739
	USA	Iowa	Odebolt	IA_B_23	27.0109	232.565	26.1587	229.727	6.27427	5.95733
	USA	Iowa	Odebolt	IA_B_18	27.1843	226.562	26.3249	222.386	6.52348	6.23245
	USA	Iowa	Odebolt	IA_B_12	25.8916	203.173	24.4553	194.446	6.59906	6.15145
	USA	Iowa	Odebolt	IA_B_28	27.1555	229.209	25.9016	223.231	6.43446	6.01074
	USA	Iowa	Odebolt	IA_B_21	27.2901	245.222	25.9568	239.747	6.07411	5.62055
	USA	Iowa	Odebolt	IA_B_16	26.0224	216.974	25.0775	219.613	6.24192	5.72716
	USA	Iowa	Odebolt	IA_B_07	27.4783	231.565	26.4185	225.248	6.52133	6.19703
	USA	Iowa	Odebolt	IA_B_24	27.7032	224.928	26.9407	225.462	6.82409	6.43834
	USA	Iowa	Odebolt	IA_B_38	26.8935	222.196	25.7796	215.157	6.51012	6.17769
	USA	Iowa	Odebolt	IA_B_14	28.1771	244.629	27.1501	238.524	6.49106	6.18074
	USA	Iowa	Odebolt	IA_B_11	27.7634	244.996	26.7026	247.268	6.29238	5.76723
	USA	Iowa	Odebolt	IA_B_29	27.8018	248.699	28.451	248.417	6.21585	6.51695
	USA	Iowa	Odebolt	IA_B_04	27.2826	228.947	26.1718	225.215	6.50229	6.08275
	USA	Iowa	Odebolt	IA_B_42	27.3055	223.93	26.1512	217.961	6.65913	6.27532
	USA	Iowa	Odebolt	IA_B_31	28.2504	250.07	27.065	245.878	6.38288	5.95836
	USA	Iowa	Odebolt	IA_B_10	25.4847	199.047	24.4458	194.632	6.52582	6.14077
	USA	Iowa	Odebolt	IA_B_41	26.6109	234.739	25.5902	229.559	6.03345	5.70538
	USA	Iowa	Odebolt	IA_B_34	26.1191	214.138	24.939	206.647	6.37166	6.01947
	USA	Iowa	Odebolt	IA_B_35	26.0357	206.731	25.0926	209.51	6.55789	6.0106
	USA	Iowa	Odebolt	IA_B_26	27.2612	230.775	26.4372	229.666	6.44065	6.08647
	USA	Iowa	Odebolt	IA_B_46	28.2526	246.662	27.1704	237.599	6.47211	6.21411
	USA	Iowa	Odebolt	IA_B_47	24.9278	198.775	23.8231	191.098	6.25227	5.93978
	USA	Iowa	Odebolt	IA_B_37	26.2498	220.426	25.2999	216.076	6.25202	5.92464
	USA	Iowa	Odebolt	IA_B_22	27.0569	226.213	25.9808	223.226	6.47246	6.0477
	USA	Iowa	Odebolt	IA_B_39	25.5687	203.757	23.8661	193.377	6.41705	5.891
	USA	Iowa	Odebolt	IA_B_48	25.766	232.867	27.1834	223.228	5.70186	6.6205
	USA	Iowa	Odebolt	IA_B_05	27.0963	231.161	25.9285	227.07	6.35236	5.92143
	USA	Iowa	Odebolt	IA_B_08	27.4803	237.474	26.0834	231.606	6.35998	5.87503
	USA	Iowa	Odebolt	IA_B_44	27.7574	238.567	26.4118	235.778	6.45919	5.91729
	Canada	Ontario	Lucknow	ON_D_09	27.035	203.944	26.0157	201.076	7.16756	6.73197
	Canada	Ontario	Lucknow	ON_D_15	26.7247	199.887	25.7067	195.544	7.14613	6.75894
	Canada	Ontario	Lucknow	ON_D_18	26.8429	194.559	25.8959	194.556	7.4069	6.8936
	Canada	Ontario	Lucknow	ON_D_20	24.4505	164.107	23.9092	170.112	7.28584	6.7209
	Canada	Ontario	Lucknow	ON_D_05	26.6732	200.678	25.6385	NA	7.09058	NA
	Canada	Ontario	Lucknow	ON_D_02	26.6818	197.109	25.6541	196.091	7.22362	6.71254
	Canada	Ontario	Lucknow	ON_D_16	26.1893	195.707	25.3723	194.516	7.00922	6.61903
	Canada	Ontario	Lucknow	ON_D_19	26.2071	192.759	25.4076	190.904	7.12608	6.76308
	Canada	Ontario	Lucknow	ON_D_06	25.8668	194.919	24.5864	188.927	6.86531	6.39923
	Canada	Ontario	Lucknow	ON_D_07	25.1396	184.863	24.2605	180.694	6.83751	6.51457
	Canada	Ontario	Lucknow	ON_D_17	26.0786	197.512	25.2948	199.773	6.88658	6.40557
	Canada	Ontario	Lucknow	ON_D_01	25.1116	185.428	24.4147	188.3	6.80148	6.33114
	Canada	Ontario	Lucknow	ON_D_08	25.6217	189.083	24.9785	185.825	6.94374	6.71517
	Canada	Ontario	Lucknow	ON_D_04	26.2482	199.916	25.2969	199.53	6.89256	6.4144
	Canada	Ontario	Lucknow	ON_D_14	25.9918	201.819	24.9476	200.041	6.69484	6.22256
	Canada	Ontario	Lucknow	ON_D_03	24.6069	172.179	23.9761	174.33	7.0334	6.59499
	Canada	Ontario	Lucknow	ON_D_10	26.8767	204.077	25.8326	202.915	7.07926	6.57736
	Canada	Ontario	Lucknow	ON_D_11	25.3098	187.208	24.3105	182.463	6.84355	6.47801
	Canada	Ontario	Lucknow	ON_D_12	25.5945	183.944	24.5401	180.383	7.12259	6.67707
	Canada	Ontario	Lucknow	ON_D_13	24.8315	178.465	23.6619	173.419	6.91009	6.45703
	Canada	Ontario	Dorset	ON_B_01	27.7445	223.162	26.6773	219.878	6.89862	6.4734
	Canada	Ontario	Dorset	ON_B_04	26.0249	188.938	25.004	185.73	7.1695	6.73236
	Canada	Ontario	Dorset	ON_B_02	27.7776	224.325	26.5944	219.067	6.87926	6.45707
	Canada	Ontario	Dorset	ON_B_03	27.3924	204.432	26.2461	199.896	7.34077	6.89213
	Canada	Ontario	Dorset	ON_B_05	26.188	199.831	24.9588	195.439	6.86391	6.37482
	Canada	Ontario	Dorset	ON_B_06	26.2965	NA	25.2056	194.398	NA	6.53631
	Canada	Ontario	Dorset	ON_B_07	27.7945	215.679	26.8184	221.935	7.16373	6.48141
	USA	Kentucky	Fossil Creek	KY_19	28.7443	245.648	27.6044	243.006	6.72697	6.27147
	USA	Kentucky	Fossil Creek	KY_25	27.8179	233.204	26.873	229.035	6.63656	6.30611
	USA	Kentucky	Fossil Creek	KY_09	28.6456	255.641	27.5475	249.561	6.41972	6.08162
	USA	Kentucky	Fossil Creek	KY_21	28.3849	245.316	26.9413	237.684	6.56869	6.10757
	USA	Kentucky	Fossil Creek	KY_16	28.3904	242.685	27.2243	242.727	6.64245	6.10696
	USA	Kentucky	Fossil Creek	KY_04	28.7272	241.71	27.6768	239.329	6.82844	6.40129
	USA	Kentucky	Fossil Creek	KY_06	28.3637	226.382	27.0862	224.504	7.10746	6.53588
	USA	Kentucky	Fossil Creek	KY_18	28.7372	249.629	27.512	247.015	6.61641	6.12846
	USA	Kentucky	Fossil Creek	KY_10	27.4512	222.14	26.218	217.755	6.78461	6.31337
	USA	Kentucky	Fossil Creek	KY_01	27.8258	237.127	26.929	239.623	6.53048	6.05261
	USA	Kentucky	Fossil Creek	KY_14	27.8023	242.861	26.9023	239.753	6.3655	6.03733
	USA	Kentucky	Fossil Creek	KY_03	27.4459	221.162	26.1209	215.511	6.812	6.33195
	USA	Kentucky	Fossil Creek	KY_15	30.2256	261.651	29.1733	265.872	6.98323	6.40219
	USA	Kentucky	Fossil Creek	KY_13	28.9902	242.173	27.7473	235.927	6.94076	6.52669
	USA	Kentucky	Fossil Creek	KY_02	29.2947	263.882	27.8733	256.326	6.50427	6.06198
	USA	Kentucky	Fossil Creek	KY_12	27.8449	233.099	26.7904	229.816	6.65245	6.24608
	USA	Kentucky	Fossil Creek	KY_07	28.3059	237.533	27.1723	240.658	6.74619	6.13597
	USA	Kentucky	Fossil Creek	KY_08	29.1829	242.863	27.9187	243.375	7.01338	6.40535
	USA	Kentucky	Fossil Creek	KY_22	28.6497	230.313	27.3026	227.967	7.12776	6.53979
	USA	Kentucky	Fossil Creek	KY_23	28.8773	237.667	27.7148	241.665	7.0174	6.35683
	USA	Kentucky	Fossil Creek	KY_05	28.4959	225.409	27.4244	227.711	7.20485	6.60569
	USA	Kentucky	Fossil Creek	KY_20	27.6815	235.384	26.5608	237.02	6.51077	5.95286
	USA	Kentucky	Fossil Creek	KY_11	28.1289	239.976	27.2978	243.463	6.59428	6.12142
	USA	Kentucky	Fossil Creek	KY_17	28.2628	234.267	27.1434	236.12	6.81942	6.24059
	USA	Kentucky	Fossil Creek	KY_24	29.6958	260.85	28.8615	261.833	6.76128	6.36274
	USA	Maryland	Folly Quarter Creek	MD_32	27.6933	222.708	26.5816	211.21	6.88723	6.69079
	USA	Maryland	Folly Quarter Creek	MD_14	26.4291	214.556	25.529	210.573	6.51112	6.19005
	USA	Maryland	Folly Quarter Creek	MD_04	25.924	208.695	24.9919	208.296	6.44051	5.99716
	USA	Maryland	Folly Quarter Creek	MD_01	26.3959	217.366	25.9713	218.886	6.41079	6.16312
	USA	Maryland	Folly Quarter Creek	MD_29	27.385	220.823	26.5207	221.668	6.79222	6.34595
	USA	Maryland	Folly Quarter Creek	MD_24	25.4754	190.995	24.6468	192.999	6.79593	6.295
	USA	Maryland	Folly Quarter Creek	MD_27	26.2948	205.626	25.5223	204.476	6.72497	6.37128
	USA	Maryland	Folly Quarter Creek	MD_35	27.664	225.53	26.789	225.359	6.78666	6.36895
	USA	Maryland	Folly Quarter Creek	MD_12	26.4857	221.089	25.5625	215.146	6.34577	6.07439
	USA	Maryland	Folly Quarter Creek	MD_30	27.6223	232.179	26.6094	227.088	6.57242	6.23602
	USA	Maryland	Folly Quarter Creek	MD_15	26.4063	211.049	25.4723	206.139	6.60785	6.29515
	USA	Maryland	Folly Quarter Creek	MD_26	25.6932	210.224	24.6983	203.725	6.28035	5.98856
	USA	Maryland	Folly Quarter Creek	MD_05	25.1687	195.001	24.2239	192.3	6.49704	6.10298
	USA	Maryland	Folly Quarter Creek	MD_20	25.7569	202.942	25.0714	205.663	6.53801	6.11266
	USA	Maryland	Folly Quarter Creek	MD_18	25.7536	202.65	24.8019	199.632	6.54575	6.16267
	USA	Maryland	Folly Quarter Creek	MD_34	25.2355	189.253	24.4235	186.25	6.72991	6.40545
	USA	Maryland	Folly Quarter Creek	MD_17	25.4566	189.361	24.5196	184.729	6.84448	6.50911
	USA	Maryland	Folly Quarter Creek	MD_02	25.4131	199.23	24.5674	195.313	6.48324	6.18039
	USA	Maryland	Folly Quarter Creek	MD_25	25.3285	197.78	24.7402	196.114	6.48733	6.24205
	USA	Maryland	Folly Quarter Creek	MD_16	25.3263	197.178	24.5211	195.758	6.50601	6.14313
	USA	Maryland	Folly Quarter Creek	MD_07	26.0366	207.835	25.2733	204.882	6.52347	6.23522
	USA	Maryland	Folly Quarter Creek	MD_06	26.635	218.393	25.8247	216.765	6.49676	6.15332
	USA	Maryland	Folly Quarter Creek	MD_28	25.8995	198.33	24.6363	193.022	6.76432	6.28887
	USA	Maryland	Folly Quarter Creek	MD_22	25.4904	193.05	24.497	194.77	6.73152	6.16219
	USA	Maryland	Folly Quarter Creek	MD_10	25.9923	203.478	25.0349	NA	6.6405	NA
	USA	Maryland	Folly Quarter Creek	MD_09	26.417	213.49	25.4337	208.447	6.53764	6.20662
	USA	Maryland	Folly Quarter Creek	MD_11	26.357	210.568	25.5314	208.03	6.59826	6.26692
	USA	Maryland	Folly Quarter Creek	MD_03	25.8906	209.572	25.034	206.994	6.39703	6.05525
	USA	Maryland	Folly Quarter Creek	MD_13	24.5991	184.465	23.7651	179.859	6.56073	6.28025
	USA	Maryland	Folly Quarter Creek	MD_08	NA	NA	25.5077	199.976	NA	6.50719
	USA	Maryland	Folly Quarter Creek	MD_21	24.6814	NA	23.7232	192.527	NA	5.84636
	USA	Maryland	Folly Quarter Creek	MD_23	26.4604	201.505	25.8208	201.901	6.94925	6.60435
	USA	Maryland	Folly Quarter Creek	MD_33	24.4482	178.035	23.6483	174.555	6.71455	6.4076
	USA	South Carolina	Little Creek	SC_B_30	27.3061	224.491	26.1595	227.427	6.64281	6.0179
	USA	South Carolina	Little Creek	SC_B_20	28.7485	236.517	27.6346	232.297	6.98875	6.57496
	USA	South Carolina	Little Creek	SC_B_16	29.8287	255.936	28.7197	252.149	6.95291	6.54231
	USA	South Carolina	Little Creek	SC_B_03	27.8806	234.488	27.0003	232.973	6.63003	6.25836
	USA	South Carolina	Little Creek	SC_B_19	29.0675	245.075	28.0426	240.191	6.89517	6.548
	USA	South Carolina	Little Creek	SC_B_26	27.4337	236.687	28.6602	234.829	6.35953	6.99579
	USA	South Carolina	Little Creek	SC_B_08	27.7188	222.865	26.368	214.971	6.89508	6.46853
	USA	South Carolina	Little Creek	SC_B_15	27.8158	236.84	26.8277	232.05	6.53367	6.2032
	USA	South Carolina	Little Creek	SC_B_04	26.9138	208.92	26.063	206.754	6.93427	6.57089
	USA	South Carolina	Little Creek	SC_B_11	28.8366	239.063	27.651	230.157	6.95675	6.64398
	USA	South Carolina	Little Creek	SC_B_18	28.5182	238.342	27.6718	236.143	6.82456	6.4853
	USA	South Carolina	Little Creek	SC_B_23	26.6252	205.407	26.4703	203.462	6.90238	6.88756
	USA	South Carolina	Little Creek	SC_B_25	29.1589	238.624	28.3537	240.907	7.12619	6.67418
	USA	South Carolina	Little Creek	SC_B_13	27.3697	223.21	26.469	223.013	6.71209	6.28311
	USA	South Carolina	Little Creek	SC_B_24	27.0372	215.671	26.0916	215.019	6.77896	6.33221
	USA	South Carolina	Little Creek	SC_B_05	26.5214	222.305	27.6846	227.207	6.32809	6.74661
	USA	South Carolina	Little Creek	SC_B_06	26.9374	206.267	25.9672	207.565	7.03576	6.4972
	USA	South Carolina	Little Creek	SC_B_09	28.0677	225.366	27.1411	226.191	6.99127	6.5134
	USA	South Carolina	Little Creek	SC_B_17	27.4566	217.246	26.1671	213.313	6.94021	6.41983
	USA	South Carolina	Little Creek	SC_B_27	26.5433	201.045	25.4094	199.416	7.00885	6.4753
	USA	South Carolina	Little Creek	SC_B_21	26.7336	216.436	25.7593	212.914	6.60412	6.23295
	USA	South Carolina	Little Creek	SC_B_29	29.0616	262.766	30.2353	262.983	6.42836	6.95235
	USA	South Carolina	Little Creek	SC_B_02	27.0717	222.85	28.1747	225.536	6.57731	7.03935
	USA	South Carolina	Little Creek	SC_B_07	25.8128	202.694	26.7506	204.274	6.57446	7.00622
	USA	South Carolina	Little Creek	SC_B_01	29.2563	247.396	28.256	243.887	6.9195	6.54731
	USA	South Carolina	Little Creek	SC_B_10	27.9179	228.839	26.9983	223.898	6.81183	6.51108
	USA	South Carolina	Little Creek	SC_B_12	27.9969	NA	NA	NA	NA	NA
	USA	South Carolina	Little Creek	SC_B_14	27.454	223.575	26.3749	222.847	6.74247	6.24319
	USA	South Carolina	Little Creek	SC_B_22	26.4292	209.422	25.4748	210.985	6.67075	6.15174

## Sheet: Table S2
	Table S2: Raw landmark data for fore wings of 331 specimens of male Calopteryx maculata. Each pair of columns corresponds to x,y coordinates for one of the 14 landmarks (see main text for details).
		1x	1y	2x	2y	3x	3y	4x	4y	5x	5y	6x	6y	7x	7y	8x	8y	9x	9y	10x	10y	11x	11y	12x	12y	13x	13y	14x	14y
	QC_A02	6325	437	6306	462	6312	474	6185	518	6190	531	6198	540	6239	632	5860	448	5871	459	5855	475	5915	864	5831	893	5568	932	5099	643
	QC_A03	5301	733	5318	711	5315	702	5432	677	5421	662	5418	652	5393	553	5748	757	5740	746	5751	731	5704	362	5809	326	6077	314	6504	654
	QC_A04	6109	616	6125	594	6119	581	6259	541	6249	523	6243	515	6210	421	6553	609	6542	597	6551	582	6524	225	6604	197	6826	161	7291	455
	QC_A05	3261	880	3271	861	3268	849	3395	806	3387	791	3379	781	3338	698	3692	859	3678	848	3692	832	3652	460	3731	429	3955	397	4407	709
	QC_A06	3969	643	3982	624	3980	614	4104	589	4095	571	4092	561	4061	476	4395	674	4388	662	4399	648	4398	290	4490	265	4720	255	5128	571
	QC_A07	3262	341	3251	360	3255	371	3131	402	3139	418	3146	428	3191	498	2840	323	2847	331	2840	342	2899	690	2818	717	2491	753	2070	421
	QC_A08	4854	497	4833	517	4839	534	4692	554	4699	573	4704	585	4741	680	4361	449	4374	465	4359	480	4355	880	4236	909	3911	902	3497	506
	QC_A09	6973	734	6984	713	6978	700	7116	655	7107	639	7100	628	7068	547	7427	731	7413	720	7427	703	7401	321	7484	292	7736	260	8171	578
	QC_A10	3998	753	4012	731	4008	718	4146	687	4141	670	4135	653	4096	556	4453	774	4441	760	4454	746	4450	345	4542	321	4811	315	5215	693
	QC_A11	3930	723	3946	700	3944	689	4072	655	4062	639	4058	631	4025	532	4382	701	4371	689	4386	676	4351	317	4419	295	4652	255	5105	522
	QC_B01	6415	420	6400	437	6403	451	6266	486	6273	500	6281	513	6331	595	5963	413	5972	425	5964	440	6007	805	5918	836	5632	875	5173	538
	QC_B02	3997	449	3984	469	3985	483	3848	510	3857	529	3865	539	3903	624	3561	438	3571	449	3563	463	3574	837	3506	861	3271	900	2848	561
	QC_B03	3781	578	3799	593	3800	606	3948	612	3942	627	3937	640	3904	729	4216	469	4208	486	4222	497	4256	860	4345	870	4593	855	5010	398
	QC_B04	3746	677	3726	693	3727	705	3576	686	3577	703	3579	720	3593	819	3344	506	3348	520	3335	528	3223	884	3128	879	2878	814	2568	304
	QC_B05	3398	819	3409	793	3406	783	3528	738	3519	725	3513	716	3475	631	3820	784	3805	771	3816	761	3803	387	3871	360	4057	319	4527	597
	QC_B06	2754	747	2776	760	2778	776	2928	769	2930	789	2926	802	2898	900	3199	593	3187	612	3203	622	3309	1010	3400	1010	3666	950	3983	512
	QC_B07	2728	493	2748	511	2748	523	2882	529	2881	549	2878	558	2852	650	3194	397	3186	409	3199	423	3198	789	3312	809	3543	806	3928	414
	QC_B08	3588	538	3570	556	3573	572	3423	599	3433	620	3440	630	3465	725	3118	507	3126	522	3113	535	3151	913	3035	951	2789	972	2328	608
	QC_B09	8915	372	8904	395	8911	408	8764	453	8776	466	8783	478	8832	555	8396	405	8412	417	8398	431	8479	789	8349	840	8084	872	7598	544
	QC_B12	5812	358	5835	342	5836	328	5979	342	5978	325	5975	311	5969	219	6235	511	6230	496	6242	484	6363	145	6475	147	6702	205	6972	638
	VT_C01	3605	888	3587	862	3587	857	3455	829	3465	815	3467	806	3488	707	3148	936	3158	924	3141	907	3162	530	3073	503	2800	500	2386	885
	VT_C02	3513	689	3534	676	3534	660	3665	674	3663	655	3661	644	3669	548	3953	828	3947	816	3958	804	4084	450	4184	447	4373	489	4679	915
	VT_C03	3745	681	3766	666	3766	654	3904	672	3901	651	3900	640	3903	547	4160	839	4152	825	4163	812	4282	467	4409	469	4661	545	4857	974
	VT_C04	2505	456	2491	478	2491	490	2369	509	2375	523	2382	533	2407	619	2061	435	2078	450	2071	458	2041	831	1934	861	1726	887	1327	549
	VT_C05	5165	817	5151	795	5158	784	5018	738	5026	728	5036	716	5076	629	4727	806	4735	796	4724	780	4763	402	4684	374	4544	345	4003	652
	VT_C06	5164	909	5176	891	5173	876	5321	858	5318	836	5309	827	5280	725	5593	945	5580	931	5596	921	5643	534	5716	515	5967	503	6380	850
	VT_C07	5434	784	5451	768	5450	757	5594	763	5590	749	5589	739	5579	645	5879	938	5872	919	5893	910	5973	539	6079	532	6315	569	6741	1076
	VT_C08	3370	782	3354	754	3359	741	3221	706	3232	690	3239	676	3292	587	2928	773	2940	762	2930	749	2949	362	2845	323	2551	293	2142	639
	VT_C09	6366	765	6345	747	6345	737	6202	745	6204	728	6204	718	6218	621	5924	908	5934	891	5922	882	5835	513	5719	513	5467	578	5180	1026
	VT_C10	5800	831	5822	813	5823	804	5938	809	5930	790	5927	779	5912	692	6212	921	6206	904	6212	895	6256	558	6352	538	6602	546	6924	933
	ON_E01	7099	484	7115	503	7114	518	7261	546	7253	565	7245	581	7197	674	7573	425	7560	439	7569	452	7547	878	7682	914	7958	931	8399	478
	ON_E02	1931	647	1947	668	1946	679	2104	694	2097	711	2088	725	2060	824	2398	571	2387	589	2399	602	2397	964	2513	983	2790	965	3178	566
	ON_E03	4192	702	4215	681	4211	673	4343	651	4338	630	4334	619	4314	518	4685	776	4673	765	4678	745	4704	337	4821	316	5085	328	5492	722
	ON_E04	8425	538	8403	521	8403	507	8253	518	8252	500	8254	488	8268	376	7974	707	7981	686	7962	678	7851	281	7713	285	7438	368	7172	844
	ON_E05	6949	842	6934	817	6941	807	6804	757	6815	742	6822	731	6872	641	6487	830	6503	816	6494	800	6529	392	6393	344	6103	327	5722	665
	ON_E06	8002	452	7977	470	7978	481	7834	504	7844	521	7850	533	7876	641	7532	387	7546	403	7536	419	7511	823	7410	845	7137	836	6725	384
	ON_E07	6307	586	6324	604	6324	622	6496	650	6489	668	6482	679	6444	777	6831	530	6813	545	6831	562	6850	973	6957	994	7244	984	7678	554
	ON_E08	3182	578	3161	597	3165	616	3027	637	3033	653	3038	666	3080	767	2722	520	2736	536	2720	554	2692	968	2583	988	2258	965	1882	534
	ON_E09	2381	663	2400	681	2400	696	2549	699	2542	719	2537	732	2529	838	2842	550	2822	565	2840	577	2902	972	3021	980	3271	945	3637	461
	ON_E10	3880	687	3896	708	3894	721	4039	745	4032	763	4026	775	3985	868	4322	628	4311	643	4326	657	4381	1068	4480	1084	4760	1074	5172	668
	ON_E01	5234	732	5219	711	5219	700	5087	673	5095	657	5100	646	5125	548	4777	785	4786	769	4775	759	4807	374	4671	337	4393	335	3988	740
	ON_E02	8248	829	8230	809	8234	793	8079	773	8088	757	8093	744	8126	650	7811	893	7820	881	7801	865	7799	492	7671	463	7393	467	7000	867
	ON_E03	2249	882	2267	865	2267	854	2408	833	2404	818	2395	806	2360	708	2696	960	2680	941	2697	932	2721	535	2802	516	3085	520	3473	961
	ON_E04	6442	794	6428	774	6430	766	6282	733	6291	717	6297	706	6347	615	5981	830	5997	816	5985	809	6033	430	5916	399	5644	380	5209	773
	ON_E05	6405	701	6389	683	6389	669	6236	663	6242	643	6248	630	6255	521	5935	819	5945	806	5927	790	5921	402	5788	383	5534	412	5185	837
	ON_E06	1809	786	1827	764	1826	748	1965	732	1957	712	1953	701	1923	598	2253	846	2240	832	2257	816	2261	428	2374	401	2617	399	3030	803
	ON_E07	3457	730	3471	710	3471	699	3622	692	3616	675	3610	660	3578	567	3885	833	3880	818	3897	813	3928	437	4051	419	4347	447	4668	900
	ON_E08	6157	440	6141	459	6142	472	5991	480	6000	498	6004	508	6025	613	5732	339	5739	355	5723	363	5673	759	5562	774	5324	750	4959	303
	ON_E09	5389	709	5405	689	5402	679	5545	664	5541	649	5536	637	5512	535	5851	800	5841	786	5860	774	5870	377	5972	357	6260	374	6695	803
	ON_E10	4598	655	4583	673	4584	687	4447	698	4452	716	4461	730	4485	817	4147	574	4157	588	4142	597	4111	981	4020	993	3760	969	3404	582
	ON_A01	6997	381	7011	403	7009	417	7150	452	7139	470	7131	481	7075	569	7459	384	7449	397	7463	413	7402	817	7522	862	7794	894	8304	533
	ON_A02	6840	789	6860	763	6855	751	7002	724	6995	703	6986	690	6947	583	7311	813	7301	800	7311	789	7288	372	7386	343	7691	327	8106	720
	ON_A03	3195	513	3222	495	3221	482	3379	494	3376	475	3372	456	3357	358	3654	692	3647	674	3663	664	3763	260	3907	264	4185	341	4509	834
	ON_A04	7891	447	7868	432	7867	419	7721	465	7720	443	7718	432	7701	315	7468	689	7472	672	7449	664	7312	281	7213	292	6904	425	6677	947
	ON_A05	5075	880	5087	857	5083	843	5229	800	5220	780	5212	768	5153	677	5566	860	5556	850	5569	832	5509	424	5605	386	5873	350	6368	671
	ON_A06	3449	570	3435	593	3436	608	3300	652	3306	668	3313	677	3364	774	2959	596	2972	608	2960	624	3004	1017	2910	1051	2657	1098	2133	810
	ON_A07	6717	765	6728	740	6722	731	6852	674	6844	658	6835	647	6777	561	7193	706	7178	694	7184	678	7104	275	7185	235	7448	172	7958	428
	ON_A08	6872	813	6886	785	6882	772	7026	720	7015	705	7006	694	6945	595	7361	779	7352	767	7365	751	7303	339	7364	316	7661	272	8139	574
	ON_A09	6338	826	6350	797	6343	789	6481	728	6470	714	6459	703	6397	613	6806	750	6794	739	6806	724	6703	327	6787	283	7068	210	7549	462
	ON_A10	5358	654	5377	668	5377	677	5507	677	5501	696	5498	707	5470	786	5784	529	5777	549	5795	558	5781	904	5895	932	6194	927	6612	509
	ON_F01	4921	488	4907	511	4911	524	4763	558	4771	576	4780	588	4830	681	4445	468	4463	482	4449	495	4464	896	4352	927	4037	944	3603	586
	ON_F02	3527	845	3539	816	3531	808	3664	751	3654	734	3641	721	3594	642	3968	801	3957	792	3963	777	3878	385	4003	321	4291	267	4774	545
	ON_F03	7237	709	7218	733	7219	741	7071	765	7079	781	7089	797	7126	884	6776	665	6787	677	6776	691	6811	1066	6707	1099	6421	1107	6004	726
	ON_F04	3324	641	3335	619	3331	611	3461	572	3455	555	3445	548	3412	463	3756	633	3744	619	3756	607	3704	256	3811	212	4102	168	4539	459
	ON_F05	7047	563	7020	550	7019	537	6889	553	6891	535	6893	523	6926	429	6653	726	6657	712	6641	704	6560	355	6457	359	6179	433	5941	900
	ON_F06	5414	583	5431	596	5431	611	5562	612	5556	627	5555	641	5530	728	5782	492	5775	511	5783	526	5850	838	5957	854	6230	828	6585	406
	ON_F07	4514	675	4492	658	4491	645	4352	656	4359	635	4363	622	4369	521	4105	828	4108	816	4092	809	4013	429	3915	426	3639	480	3350	957
	ON_F08	5445	807	5472	821	5477	831	5621	804	5621	821	5620	834	5627	932	5854	608	5850	625	5864	631	6013	972	6134	957	6383	850	6602	388
	ON_F09	8045	597	8026	580	8026	571	7886	580	7888	566	7892	549	7907	462	7594	745	7603	732	7586	720	7525	358	7430	353	7163	409	6841	855
	ON_F10	3714	816	3727	795	3723	785	3870	752	3864	736	3859	726	3832	629	4164	856	4155	843	4166	829	4164	458	4295	424	4538	423	4942	806
	ON_C02	4380	631	4357	617	4357	604	4222	618	4223	599	4225	587	4236	489	3936	796	3943	779	3928	766	3830	404	3737	404	3450	477	3155	973
	ON_C03	7540	490	7522	473	7522	464	7355	468	7362	449	7368	433	7110	636	7118	617	7102	608	7378	333	7031	231	6890	220	6636	266	6296	785
	ON_C04	3549	972	3563	949	3559	933	3712	890	3700	872	3694	861	3645	759	4059	951	4042	938	4053	923	3986	524	4076	485	4357	438	4832	770
	ON_C05	6462	693	6453	670	6455	659	6311	619	6320	603	6327	596	6371	504	6009	701	6023	690	6009	675	6023	275	5922	240	5657	227	5260	597
	ON_C06	3807	828	3819	807	3818	794	3956	755	3944	738	3938	725	3901	635	4257	830	4244	820	4257	804	4220	413	4337	369	4601	338	5064	691
	ON_C07	5815	522	5837	508	5839	494	5984	523	5981	507	5981	490	5982	392	6236	723	6231	708	6249	701	6378	338	6506	351	6775	455	6979	958
	ON_C08	6586	634	6564	615	6565	604	6413	598	6422	580	6425	567	6454	467	6154	727	6165	711	6148	700	6093	320	5985	302	5689	326	5339	771
	ON_C09	5095	669	5079	652	5079	638	4938	639	4943	626	4946	609	4951	512	4659	797	4671	780	4650	768	4543	379	4444	376	4233	419	3910	892
	ON_C10	6727	904	6739	885	6736	872	6903	851	6899	835	6890	819	6855	726	7194	982	7182	965	7195	952	7210	563	7329	540	7588	549	7988	1001
	ON_C11	8184	661	8163	638	8163	630	8010	625	8015	608	8016	598	8033	498	7713	774	7720	758	7707	748	7691	379	7588	364	7308	388	6967	831
	MI_01	5314	843	5302	822	5309	810	5160	802	5165	787	5171	773	5195	685	4890	947	4899	933	4889	917	4856	537	4765	520	4482	540	4084	952
	MI_02	3231	833	3213	811	3216	795	3079	774	3086	758	3090	746	3126	658	2812	874	2826	861	2813	847	2779	461	2662	432	2415	430	1996	816
	MI_04	8173	734	8155	752	8157	766	8015	784	8022	804	8025	813	8044	913	7713	674	7724	689	7713	702	7700	1082	7593	1107	7384	1120	6954	693
	MI_05	7410	758	7390	739	7392	724	7256	730	7261	712	7268	698	7290	611	6985	886	6993	870	6978	859	6887	473	6807	465	6522	500	6212	984
	MI_08	3671	625	3689	642	3689	650	3819	658	3814	673	3811	682	3803	781	4094	535	4082	549	4089	558	4144	928	4264	952	4546	934	4898	490
	MI_09	6682	691	6699	712	6696	728	6851	746	6843	763	6834	779	6797	863	7137	648	7128	660	7140	674	7136	1030	7257	1062	7500	1062	7898	688
	MI_10	8011	874	7993	853	7994	843	7858	839	7864	821	7871	809	7895	714	7571	952	7578	937	7565	926	7570	562	7477	540	7219	534	6803	962
	MI_11	5758	562	5769	542	5764	530	5889	493	5881	480	5873	468	5840	383	6180	552	6167	540	6182	524	6194	134	6276	101	6520	60	6941	409
	MI_12	4003	427	4027	440	4028	454	4174	441	4170	460	4168	473	4149	562	4430	279	4422	297	4434	309	4513	657	4627	667	4868	625	5225	162
	MI_13	3780	486	3761	469	3762	452	3616	444	3620	426	3624	411	3667	332	3338	557	3350	541	3333	531	3358	172	3179	132	2913	145	2565	559
	NE_C_01	2524	816	2546	796	2544	785	2687	769	2677	749	2672	735	2635	638	2940	895	2933	877	2953	868	2995	453	3094	434	3377	449	3715	880
	NE_C_02	5295	803	5279	778	5279	767	5143	734	5152	719	5157	706	5190	622	4875	836	4885	821	4871	811	4850	413	4767	386	4521	368	4100	711
	NE_C_03	2205	806	2223	787	2225	779	2364	762	2359	744	2355	730	2321	637	2612	890	2600	878	2611	861	2662	465	2749	447	3006	457	3342	893
	NE_C_04	6914	895	6927	867	6922	854	7041	796	7031	781	7027	767	6967	700	7321	835	7305	822	7314	811	7239	413	7331	359	7589	295	8013	612
	NE_C_05	6462	562	6440	548	6442	537	6311	550	6313	531	6318	515	6332	423	6078	721	6083	704	6070	691	5987	334	5905	333	5622	388	5329	827
	NE_C_06	3780	812	3759	792	3759	782	3624	762	3628	746	3631	734	3668	638	3352	893	3364	877	3351	866	3304	462	3200	442	2917	463	2587	890
	NE_C_07	3249	808	3270	823	3270	835	3403	825	3403	845	3402	858	3382	952	3646	661	3641	677	3660	686	3754	1063	3852	1068	4106	1017	4387	555
	NE_C_08	7051	787	7059	769	7056	759	7186	727	7179	713	7174	700	7136	616	7467	823	7458	811	7471	796	7462	420	7574	391	7825	385	8251	728
	NE_C_10	2428	813	2447	791	2446	783	2573	760	2566	743	2558	732	2527	639	2843	872	2832	854	2847	845	2868	466	2973	439	3202	437	3566	859
	NE_C_11	2315	429	2338	446	2339	460	2471	465	2465	481	2460	494	2429	592	2715	321	2705	341	2715	357	2735	733	2826	755	3058	758	3451	317
	NE_A_01	6349	664	6378	675	6380	685	6507	663	6509	675	6508	690	6523	794	6731	450	6726	469	6745	475	6812	849	6958	842	7210	772	7498	218
	NE_A_02	6042	759	6021	745	6021	735	5879	744	5881	726	5886	711	5888	614	5653	910	5660	890	5646	879	5522	514	5394	513	5155	576	4862	1029
	NE_A_03	5240	737	5264	718	5263	708	5408	728	5405	708	5403	698	5395	602	5651	894	5643	876	5657	868	5788	480	5895	472	6144	518	6454	1039
	NE_A_04	6354	569	6376	554	6377	541	6526	573	6526	552	6523	537	6526	434	6726	769	6719	747	6734	741	6951	366	7043	379	7278	470	7485	979
	NE_A_05	7354	744	7329	761	7334	775	7201	779	7202	797	7206	808	7222	902	6906	628	6917	648	6902	660	6818	1062	6722	1075	6490	1046	6092	602
	NE_A_06	2876	619	2856	600	2856	586	2705	590	2713	572	2717	554	2735	463	2453	781	2466	763	2452	747	2386	346	2319	339	1994	396	1669	907
	NE_B_01	3306	823	3284	806	3287	793	3141	789	3144	770	3150	760	3173	665	2876	958	2886	940	2871	927	2837	519	2714	495	2436	526	2068	995
	NE_B_02	4810	847	4791	825	4792	814	4659	804	4663	787	4667	775	4699	691	4379	929	4397	911	4376	900	4348	507	4225	480	3986	495	3610	897
	NE_B_03	1767	512	1784	532	1783	547	1921	561	1914	582	1909	597	1881	683	2171	450	2162	467	2176	478	2211	870	2308	893	2590	882	2934	518
	NE_B_04	6461	645	6477	662	6479	677	6630	684	6620	705	6616	717	6592	805	6875	557	6865	573	6873	583	6937	967	7031	986	7283	965	7662	549
	NE_B_05	3775	790	3794	769	3795	755	3933	740	3926	719	3924	708	3900	616	4199	861	4191	845	4201	835	4238	443	4322	423	4605	431	4932	858
	NE_B_06	3614	572	3632	592	3632	603	3763	628	3758	646	3753	659	3710	739	4022	530	4010	543	4022	559	4005	933	4105	971	4404	994	4799	592
	NE_B_07	6758	787	6777	803	6778	817	6909	823	6905	842	6903	855	6883	943	7174	691	7163	709	7175	720	7234	1108	7312	1117	7558	1107	7938	678
	NE_B_08	6556	855	6573	837	6571	825	6703	793	6693	778	6688	762	6650	682	6953	882	6943	871	6956	850	6958	482	7056	448	7316	433	7678	812
	NE_B_09	6345	777	6366	758	6363	743	6494	724	6490	706	6485	693	6469	593	6806	823	6796	806	6809	793	6816	390	6914	361	7202	346	7606	770
	NE_B_10	3110	864	3097	846	3099	833	2959	823	2965	805	2969	796	3005	703	2698	933	2711	916	2694	905	2687	521	2600	495	2283	483	1896	905
	GA_A_02	4219	601	4240	586	4237	572	4371	564	4366	548	4366	538	4333	440	4624	703	4608	687	4630	679	4671	291	4770	275	5000	280	5429	722
	GA_A_03	6599	798	6609	782	6607	771	6754	737	6751	725	6745	710	6700	623	7035	821	7024	810	7036	796	7022	422	7124	386	7395	349	7880	705
	GA_A_04	4415	678	4392	695	4392	711	4224	699	4224	721	4230	732	4248	836	3942	521	3951	538	3939	548	3862	954	3752	960	3475	909	3129	415
	GA_A_05	6835	477	6852	498	6851	511	6993	521	6991	540	6988	551	6958	641	7267	385	7253	400	7271	415	7291	789	7388	805	7649	808	8071	360
	GA_A_06	4562	561	4547	581	4551	594	4402	638	4412	652	4418	661	4471	736	4148	533	4158	547	4137	565	4176	941	4064	984	3776	1012	3348	662
	GA_A_07	1299	527	1318	550	1314	559	1457	601	1450	616	1441	631	1400	724	1752	524	1740	539	1753	556	1679	926	1762	965	2035	1027	2567	676
	GA_A_08	5814	600	5807	617	5810	627	5679	656	5686	672	5694	685	5717	776	5399	573	5414	586	5399	600	5434	954	5340	990	5102	1024	4625	664
	GA_A_09	4491	627	4471	647	4472	656	4324	672	4331	688	4337	701	4370	794	4079	545	4085	558	4071	575	4078	938	3958	963	3708	961	3298	532
	GA_A_10	2932	353	2915	366	2915	377	2776	365	2776	384	2778	395	2798	492	2546	227	2553	242	2536	252	2440	600	2326	609	2110	592	1747	128
	GA_A_11	6299	633	6278	657	6279	663	6134	690	6140	709	6146	721	6188	807	5838	583	5854	600	5834	612	5828	1012	5740	1039	5461	1065	5015	678
	AR_01	5335	901	5351	877	5347	865	5471	847	5467	835	5461	822	5420	731	5881	895	5866	879	5877	863	5872	425	5963	390	6226	365	6653	712
	AR_02	5229	850	5244	826	5237	814	5377	779	5367	765	5359	751	5324	658	5667	865	5657	853	5669	838	5586	470	5690	423	5995	377	6431	752
	AR_03	8190	452	8177	474	8177	489	8025	526	8037	546	8045	557	8094	649	7700	431	7714	445	7705	461	7740	891	7626	933	7343	943	6913	547
	AR_04	2312	446	2333	469	2328	483	2471	493	2466	512	2462	522	2443	636	2789	368	2771	384	2790	397	2822	827	2915	850	3189	855	3620	397
	AR_05	7088	690	7106	668	7103	659	7253	617	7245	601	7234	591	7201	497	7549	717	7536	701	7553	686	7515	290	7620	252	7853	225	8316	620
	AR_06	6369	387	6352	409	6352	424	6201	448	6212	465	6218	478	6258	584	5914	338	5922	354	5904	370	5891	798	5768	826	5504	834	5100	400
	AR_07	7143	643	7158	662	7158	677	7321	692	7315	706	7309	721	7281	814	7582	555	7565	578	7576	585	7635	992	7743	1015	8021	994	8387	563
	AR_08	6858	439	6840	465	6843	480	6686	498	6696	518	6700	529	6722	639	6409	352	6416	372	6403	385	6349	817	6247	840	5970	821	5615	355
	AR_09	2515	754	2531	732	2528	722	2674	694	2667	673	2662	662	2621	566	2943	791	2931	774	2944	761	2958	369	3055	338	3297	324	3729	699
	AR_10	2027	764	2040	741	2036	731	2176	693	2166	678	2160	666	2129	566	2467	771	2455	757	2467	742	2442	359	2551	314	2852	278	3301	633
	MO_B_01	3903	660	3920	676	3917	692	4052	698	4051	717	4047	728	4028	828	4320	556	4315	571	4327	582	4336	979	4448	1007	4765	992	5117	511
	MO_B_02	3488	697	3508	720	3508	728	3658	747	3650	765	3645	778	3606	869	3944	625	3933	645	3942	655	3918	1047	4029	1079	4289	1083	4697	639
	MO_B_03	6807	518	6824	540	6821	551	6959	582	6953	599	6946	610	6908	704	7256	467	7249	483	7265	495	7229	905	7349	944	7681	945	8031	493
	MO_B_04	2185	611	2202	634	2198	649	2342	674	2340	690	2331	706	2294	801	2614	564	2603	576	2615	591	2625	1009	2722	1034	2994	1033	3404	611
	MO_B_05	7693	940	7675	920	7681	902	7540	875	7546	858	7549	848	7574	739	7251	984	7265	970	7256	956	7238	525	7141	496	6815	490	6432	887
	MO_B_06	3381	619	3359	636	3359	645	3216	660	3223	676	3231	691	3274	772	2968	523	2976	542	2964	552	2924	949	2823	972	2553	963	2202	530
	MO_B_07	6931	609	6945	629	6944	643	7085	668	7083	683	7079	698	7037	791	7387	553	7375	569	7385	582	7360	988	7505	1033	7753	1037	8160	598
	MO_B_08	3448	702	3431	679	3431	668	3287	654	3291	633	3294	622	3322	523	3006	796	3019	783	3002	770	3000	359	2888	332	2610	339	2230	816
	MO_B_09	7976	937	7961	920	7964	908	7824	889	7831	872	7833	858	7864	765	7550	1004	7566	990	7545	973	7508	560	7411	537	7138	537	6770	996
	MO_B_10	7133	916	7151	895	7148	885	7288	848	7278	831	7270	817	7221	727	7544	941	7532	929	7544	911	7512	511	7615	466	7910	419	8388	835
	MO_A_01	7074	922	7089	902	7087	891	7219	849	7209	839	7205	827	7171	734	7492	936	7483	924	7497	909	7505	506	7596	471	7878	446	8301	822
	MO_A_02	2938	730	2919	712	2922	700	2779	681	2781	668	2787	655	2807	555	2523	824	2534	809	2519	798	2451	391	2339	375	2062	394	1706	882
	MO_A_03	4572	737	4594	752	4595	767	4739	757	4736	775	4734	789	4723	894	4971	560	4965	580	4986	586	5088	998	5209	1000	5484	934	5779	367
	MO_A_04	6284	548	6303	566	6300	583	6445	601	6443	617	6439	630	6421	733	6723	465	6709	481	6726	494	6789	907	6890	923	7166	897	7505	447
	MO_A_05	5477	327	5462	346	5466	360	5333	393	5341	407	5347	418	5375	513	5032	299	5041	310	5030	324	5046	741	4915	787	4652	809	4231	387
	MO_A_06	3492	776	3516	791	3516	806	3662	793	3660	811	3659	828	3645	928	3912	612	3906	632	3922	639	4023	1048	4122	1054	4387	1007	4711	479
	MO_A_07	7534	800	7515	787	7518	774	7371	759	7374	743	7378	730	7406	633	7114	905	7124	890	7112	880	7053	474	6931	457	6700	477	6353	944
	MO_A_08	4141	727	4160	747	4159	762	4324	767	4315	791	4314	807	4274	915	4575	607	4566	628	4577	636	4604	1056	4732	1077	5044	1045	5405	532
	MO_A_09	6450	475	6466	496	6466	511	6612	549	6605	567	6600	574	6546	680	6904	465	6895	478	6908	495	6803	881	6919	937	7195	1007	7717	602
	MO_A_10	7942	875	7921	850	7924	835	7761	820	7766	800	7772	789	7799	685	7490	980	7502	965	7485	950	7451	510	7361	490	7078	493	6665	1019
	ON_G_01	5174	739	5157	720	5159	707	5027	685	5033	666	5036	654	5081	571	4745	784	4753	769	4739	755	4768	382	4606	337	4353	333	3916	695
	ON_G_02	4550	447	4540	469	4545	478	4411	517	4417	536	4424	549	4477	633	4080	466	4100	482	4078	499	4166	880	4064	925	3762	979	3277	627
	ON_G_04	5662	597	5653	622	5661	633	5537	672	5547	693	5553	697	5592	783	5230	614	5241	625	5233	639	5264	1022	5148	1064	4968	1094	4483	762
	ON_G_05	2613	682	2630	699	2631	709	2781	708	2781	725	2779	735	2763	835	3021	545	3012	558	3025	572	3109	955	3179	962	3462	927	3787	433
	ON_G_06	3870	726	3883	706	3881	697	4023	670	4012	652	4007	640	3964	552	4294	739	4281	721	4290	713	4282	341	4392	303	4633	283	5042	657
	ON_G_07	7861	566	7846	550	7847	538	7716	538	7720	524	7722	512	7746	414	7410	700	7418	681	7402	671	7421	295	7296	269	7016	283	6615	785
	ON_G_08	6702	546	6681	528	6684	513	6542	528	6542	510	6544	500	6556	401	6260	689	6265	671	6252	663	6143	296	6066	294	5834	334	5496	789
	ON_G_09	3822	510	3811	531	3815	540	3690	575	3696	589	3701	603	3731	689	3388	497	3401	509	3390	524	3429	891	3317	931	3098	952	2630	613
	ON_G_10	6559	346	6545	368	6548	375	6417	414	6422	431	6428	443	6471	530	6099	354	6115	367	6105	378	6105	783	6031	806	5800	840	5335	514
	ON_G_11	8238	557	8224	579	8226	591	8086	620	8095	636	8104	647	8137	734	7820	521	7831	535	7816	550	7811	928	7685	962	7415	967	7055	589
	ON_G_12	5590	569	5600	547	5595	537	5738	494	5732	475	5729	463	5691	373	6014	558	6003	544	6014	530	5955	173	6059	117	6328	78	6729	433
	TX_01	4522	683	4499	662	4500	644	4344	628	4351	608	4353	594	4391	493	4071	780	4082	761	4063	751	4036	314	3916	282	3601	289	3216	814
	TX_03	1674	958	1701	929	1699	921	1861	888	1852	866	1844	853	1806	747	2153	1005	2143	985	2160	970	2141	534	2230	496	2570	468	2985	922
	TX_05	7453	940	7467	911	7459	901	7613	867	7606	849	7599	839	7563	738	7934	966	7921	948	7937	934	7921	509	8031	464	8294	429	8779	833
	TX_06	2589	693	2613	712	2614	727	2777	716	2770	741	2767	753	2750	859	3017	548	3003	569	3019	583	3100	989	3200	995	3487	953	3821	458
	TX_07	4013	565	4026	583	4026	594	4185	600	4181	615	4176	628	4159	729	4453	441	4445	463	4463	475	4540	895	4657	919	4918	887	5304	409
	TX_08	1948	842	1970	819	1969	810	2124	778	2118	759	2113	749	2080	647	2431	903	2422	887	2437	874	2419	445	2530	410	2836	394	3251	846
	TX_09	8254	861	8241	839	8244	824	8093	781	8101	765	8109	751	8154	657	7805	891	7817	879	7803	862	7856	439	7760	396	7497	346	6964	794
	TX_10	5997	573	5978	599	5977	603	5821	652	5828	669	5837	682	5896	772	5527	558	5543	575	5527	590	5553	1024	5453	1059	5146	1078	4725	704
	TX_12	6691	324	6710	346	6710	352	6869	372	6865	391	6860	402	6834	506	7138	208	7132	222	7144	238	7160	668	7272	696	7591	687	7986	154
	TX_13	5420	310	5441	329	5441	339	5596	348	5593	365	5591	377	5575	483	5866	186	5860	203	5875	214	5934	630	6003	638	6305	624	6676	154
	IA_A_01	3185	537	3172	560	3174	572	3041	612	3050	631	3056	642	3103	733	2753	518	2765	531	2756	547	2782	971	2681	1007	2400	1022	2003	624
	IA_A_02	7956	773	7944	751	7947	739	7812	722	7819	706	7823	695	7867	601	7576	861	7583	846	7569	832	7485	422	7409	410	7139	425	6757	908
	IA_A_03	3274	579	3258	555	3258	540	3121	517	3127	501	3132	491	3167	394	2844	647	2854	632	2845	615	2838	205	2741	174	2478	167	2009	622
	IA_A_04	2447	572	2468	593	2465	610	2603	624	2599	642	2592	655	2561	755	2876	493	2864	507	2878	518	2842	910	2965	945	3291	939	3660	513
	IA_A_05	6849	657	6870	679	6869	690	7012	722	7007	737	7000	748	6962	851	7300	597	7293	609	7305	626	7284	1041	7378	1069	7669	1078	8064	642
	IA_A_06	3475	812	3460	788	3466	777	3347	751	3354	736	3359	724	3397	642	3064	853	3073	839	3060	827	3080	430	2981	396	2743	373	2272	808
	IA_A_07	3683	633	3703	655	3703	665	3825	672	3820	690	3816	699	3803	805	4096	532	4078	545	4096	558	4151	972	4266	990	4522	966	4876	490
	IA_A_08	7799	486	7788	507	7792	516	7645	560	7656	577	7661	589	7705	671	7348	465	7360	478	7348	493	7441	860	7337	906	7069	954	6578	577
	IA_A_09	6896	781	6922	799	6922	810	7063	796	7062	818	7059	830	7052	928	7305	618	7300	635	7315	641	7403	1015	7545	1012	7792	944	8075	488
	IA_A_10	5180	702	5162	680	5165	671	5021	671	5026	650	5030	639	5053	540	4757	836	4762	822	4743	809	4670	400	4547	389	4290	429	3925	934
	IL_A_01	2277	834	2295	812	2290	799	2429	763	2415	744	2409	735	2369	644	2689	877	2680	864	2690	853	2665	451	2770	417	2957	396	3465	823
	IL_A_02	6544	401	6534	423	6536	436	6412	478	6419	493	6424	501	6473	587	6134	416	6146	429	6134	444	6161	830	6068	868	5894	901	5416	571
	IL_A_03	6307	783	6317	759	6313	747	6436	707	6426	693	6423	685	6391	592	6745	768	6734	752	6747	740	6730	340	6827	302	7069	279	7485	621
	IL_A_04	4533	681	4518	661	4517	648	4384	637	4391	619	4392	609	4418	518	4138	780	4146	766	4133	751	4116	368	4032	349	3756	357	3387	819
	IL_A_05	6648	864	6655	842	6650	833	6766	796	6757	779	6753	770	6702	690	7047	869	7033	852	7045	839	6990	457	7082	413	7329	374	7778	766
	IL_A_06	3249	682	3260	664	3260	649	3385	615	3378	601	3375	590	3324	507	3675	703	3663	691	3675	676	3688	266	3780	237	4019	226	4431	593
	IL_A_07	7533	526	7514	505	7517	494	7382	498	7381	478	7381	465	7392	366	7123	671	7129	655	7112	646	7024	243	6894	237	6654	294	6329	814
	IL_A_08	5109	418	5097	439	5099	451	4954	498	4961	511	4968	522	5017	621	4651	411	4668	422	4654	442	4704	842	4630	868	4463	904	3893	538
	IL_A_09	6322	583	6307	604	6309	619	6166	640	6172	657	6180	674	6212	759	5898	516	5909	529	5897	544	5842	948	5778	964	5497	956	5142	564
	IL_A_10	2605	810	2616	788	2610	778	2749	752	2741	734	2736	723	2707	630	3015	861	3005	847	3020	833	3006	452	3067	432	3362	415	3753	839
	MS_01	3707	554	3686	576	3689	593	3531	628	3536	645	3541	657	3587	749	3234	521	3243	536	3231	551	3231	960	3131	991	2866	1014	2406	629
	MS_02	3388	917	3371	895	3374	882	3212	848	3222	827	3228	816	3274	712	2908	977	2920	961	2910	946	2909	499	2808	469	2468	473	2017	917
	MS_03	4153	935	4173	915	4168	904	4324	878	4317	858	4313	845	4272	750	4634	1002	4620	986	4643	972	4689	549	4770	535	5050	539	5484	972
	MS_04	3468	683	3488	704	3488	716	3637	741	3629	758	3623	772	3589	872	3916	612	3907	628	3918	642	3984	1088	4063	1104	4325	1095	4783	637
	MS_05	6701	684	6721	706	6721	719	6879	742	6875	760	6872	770	6836	869	7173	625	7161	640	7177	646	7185	1053	7306	1077	7595	1068	7982	642
	MS_01	4821	757	4836	726	4835	719	4994	675	4987	658	4980	640	4926	535	5305	768	5294	749	5309	738	5302	294	5424	252	5714	236	6161	658
	MS_02	3460	778	3480	755	3476	746	3621	713	3616	696	3612	686	3574	582	3919	806	3906	792	3920	782	3910	380	4007	348	4297	326	4711	706
	MS_03	3294	614	3309	634	3309	643	3456	674	3448	689	3441	703	3397	797	3753	551	3737	569	3755	583	3745	1008	3860	1046	4185	1046	4585	627
	MS_04	6603	305	6588	332	6591	342	6438	385	6447	401	6454	412	6515	504	6117	307	6132	324	6123	332	6219	736	6126	778	5812	846	5256	449
	MS_05	8244	479	8228	503	8230	510	8073	541	8085	559	8093	569	8134	666	7770	436	7784	454	7772	465	7806	858	7724	887	7397	925	6900	554
	VT_B_01	2064	808	2078	787	2072	777	2211	751	2207	736	2203	726	2160	626	2502	844	2493	828	2504	813	2532	400	2625	376	2879	373	3330	732
	VT_B_02	2149	793	2162	770	2159	760	2296	715	2289	702	2283	693	2244	604	2582	787	2562	776	2576	759	2520	404	2596	372	2841	324	3316	640
	VT_B_03	6275	622	6261	642	6264	655	6129	679	6133	693	6137	707	6181	803	5829	575	5839	589	5829	603	5815	1014	5698	1045	5475	1038	5074	691
	VT_B_04	1026	853	1044	830	1041	820	1183	788	1177	771	1173	757	1135	655	1474	885	1462	869	1477	852	1483	444	1558	419	1865	403	2292	787
	VT_B_05	3526	676	3541	651	3536	636	3672	590	3664	575	3654	564	3605	465	3935	664	3925	651	3939	635	3908	227	4026	183	4267	161	4742	504
	VT_B_06	4363	607	4350	628	4351	639	4222	666	4226	681	4232	693	4272	789	3912	595	3922	605	3903	620	3931	1009	3871	1029	3630	1061	3150	712
	VT_B_07	842	957	861	934	857	920	985	894	981	875	975	862	948	770	1312	988	1298	973	1315	959	1326	549	1420	530	1644	525	2064	885
	VT_B_08	5790	404	5812	425	5812	435	5953	449	5952	469	5947	481	5922	579	6251	327	6238	339	6251	355	6272	738	6356	759	6547	754	6977	345
	VT_B_09	3771	654	3783	630	3779	621	3919	592	3914	578	3910	564	3877	476	4205	679	4197	667	4216	654	4185	290	4274	261	4531	230	5018	569
	VT_B_10	3089	893	3100	870	3097	861	3232	827	3227	816	3219	803	3180	723	3542	912	3530	902	3543	887	3504	514	3623	468	3861	437	4315	778
	VT_B_11	7019	443	7003	458	7005	473	6869	496	6873	512	6880	526	6915	616	6566	389	6578	400	6559	419	6562	812	6451	837	6267	844	5746	439
	VT_B_15	3509	539	3494	521	3494	509	3356	502	3361	485	3362	468	3384	373	3075	634	3083	618	3070	608	3066	231	2987	216	2708	221	2280	665
	VT_B_16	5762	299	5748	322	5753	337	5635	367	5644	380	5650	391	5683	476	5341	305	5350	318	5338	332	5390	691	5300	727	5053	774	4582	455
	VT_A_01	7590	683	7572	666	7572	656	7429	670	7430	654	7432	637	7454	551	7172	859	7181	842	7160	830	7081	475	6982	478	6684	546	6387	967
	VT_A_02	2380	919	2394	897	2394	888	2530	856	2526	839	2521	829	2482	737	2809	932	2800	919	2811	909	2787	552	2890	521	3141	501	3570	843
	VT_A_03	2196	673	2214	695	2217	706	2357	723	2349	741	2345	752	2301	848	2645	593	2638	606	2651	620	2651	1017	2764	1043	3051	1040	3451	626
	VT_A_04	4650	532	4631	553	4634	563	4491	591	4496	610	4505	624	4552	710	4189	493	4198	506	4190	521	4234	894	4144	922	3896	958	3426	580
	GA_B_01	6857	396	6883	376	6882	366	7035	372	7030	352	7027	338	7006	239	7284	560	7275	541	7294	529	7358	138	7468	130	7735	170	8104	687
	GA_B_08	2332	890	2349	873	2346	863	2506	842	2498	823	2494	813	2453	709	2783	971	2773	955	2788	943	2768	548	2887	519	3193	510	3589	934
	GA_B_11	7608	768	7590	743	7592	732	7454	698	7461	681	7471	667	7513	584	7144	794	7155	781	7145	766	7162	360	7064	326	6802	296	6312	694
	GA_B_12	4141	522	4155	503	4147	492	4301	457	4289	438	4285	429	4241	327	4622	552	4606	537	4618	524	4527	129	4659	76	4933	38	5459	407
	GA_B_13	5140	195	5124	213	5128	226	4994	258	5001	274	5006	284	5054	378	4705	157	4719	174	4702	187	4763	579	4648	626	4397	670	3888	247
	GA_B_14	5046	302	5067	318	5067	330	5203	339	5199	354	5197	368	5167	459	5489	193	5480	212	5499	227	5525	618	5615	634	5890	624	6299	165
	GA_B_15	3805	467	3788	449	3787	437	3631	424	3641	405	3641	393	3664	306	3357	556	3367	542	3356	528	3342	155	3219	126	2944	113	2511	557
	GA_B_16	2072	734	2095	745	2096	756	2250	716	2250	737	2252	752	2249	849	2476	483	2470	506	2488	516	2600	887	2714	881	2989	785	3274	193
	GA_B_17	3857	471	3838	453	3840	440	3688	426	3692	409	3698	397	3728	301	3391	543	3402	528	3391	517	3384	133	3286	107	2984	109	2584	516
	GA_B_18	2629	500	2648	516	2645	525	2806	516	2804	534	2802	546	2784	658	3079	328	3069	349	3081	362	3172	771	3285	775	3550	735	3887	170
	SC_A_01	8545	854	8526	827	8529	817	8368	793	8376	771	8382	757	8429	656	8074	910	8082	890	8072	882	8020	417	7869	384	7583	400	7123	894
	SC_A_02	2766	474	2745	498	2749	512	2569	550	2576	569	2584	582	2646	688	2254	434	2265	451	2253	464	2261	902	2117	936	1808	928	1302	515
	SC_A_03	7059	629	7084	651	7084	661	7247	685	7242	706	7236	719	7203	816	7562	580	7550	596	7563	608	7602	1022	7750	1065	8084	1059	8610	650
	SC_A_04	4831	639	4808	665	4811	673	4657	697	4660	717	4666	730	4703	829	4348	563	4362	582	4349	594	4281	1051	4173	1074	3888	1074	3384	555
	SC_A_05	5096	875	5075	855	5076	843	4913	829	4914	807	4920	791	4962	691	4609	964	4628	940	4607	929	4569	486	4422	452	4124	471	3657	934
	SC_A_06	8481	515	8471	533	8472	540	8330	584	8337	597	8345	608	8381	699	8055	503	8071	518	8058	537	8080	914	7962	960	7708	1000	7189	639
	SC_A_07	8479	498	8453	519	8455	533	8284	552	8293	574	8298	585	8333	707	7960	415	7973	432	7958	449	7938	911	7793	944	7439	924	6982	426
	SC_A_08	1659	530	1680	551	1676	561	1839	585	1832	606	1828	620	1787	725	2160	452	2144	473	2162	482	2156	925	2312	963	2623	942	3083	428
	SC_A_09	5222	530	5240	547	5240	562	5399	571	5390	592	5386	602	5365	695	5690	435	5677	451	5696	459	5753	882	5905	906	6183	873	6596	363
	SC_A_10	6505	341	6485	366	6489	379	6331	411	6340	436	6347	448	6394	553	6024	314	6046	334	6032	345	6053	794	5896	849	5569	860	5057	378
	OH_01	7839	713	7824	691	7827	678	7684	659	7691	641	7697	630	7727	538	7392	784	7403	767	7389	760	7382	379	7282	360	7001	364	6603	770
	OH_02	5246	687	5260	666	5256	655	5394	615	5386	601	5380	589	5347	481	5715	690	5703	677	5716	662	5656	268	5759	230	6049	188	6498	546
	OH_03	5385	570	5401	590	5399	601	5535	621	5526	641	5520	653	5497	751	5810	533	5802	548	5819	555	5828	941	5935	967	6199	966	6573	559
	OH_04	2351	389	2364	413	2362	427	2490	460	2481	475	2473	484	2431	570	2794	384	2779	400	2787	410	2776	793	2853	823	3086	855	3557	496
	OH_05	2149	754	2172	731	2169	719	2315	721	2310	703	2309	688	2293	591	2603	863	2592	843	2613	833	2671	450	2805	435	3085	475	3397	899
	OH_06	3379	792	3397	769	3395	756	3536	736	3527	716	3520	703	3500	597	3823	843	3808	827	3824	817	3922	397	4009	386	4247	411	4598	806
	OH_07	8192	628	8168	600	8171	590	8042	552	8049	538	8059	527	8106	439	7737	613	7748	602	7736	586	7765	201	7646	155	7396	131	6971	443
	OH_08	4744	662	4720	643	4720	630	4574	646	4576	624	4577	614	4594	511	4312	824	4320	806	4303	799	4160	400	4050	402	3773	489	3516	958
	OH_09	8308	568	8285	593	8286	602	8140	622	8147	640	8155	654	8194	752	7847	498	7864	517	7847	530	7851	937	7739	964	7482	963	7080	526
	OH_10	6524	669	6544	646	6542	630	6689	598	6682	580	6676	568	6636	464	6984	669	6967	654	6984	646	6934	263	7040	218	7330	173	7783	536
	FL_01	3359	850	3346	828	3348	818	3192	784	3201	768	3206	758	3248	655	2881	880	2891	861	2879	852	2960	471	2830	421	2556	386	2018	776
	FL_02	4519	801	4503	782	4503	772	4366	768	4367	746	4369	738	4388	653	4105	893	4116	879	4098	868	4052	517	3956	499	3691	503	3293	893
	FL_03	7595	658	7575	680	7575	689	7433	718	7443	739	7450	750	7498	845	7134	617	7154	633	7134	645	7124	1072	7031	1094	6730	1091	6334	685
	FL_04	4771	827	4791	842	4796	856	4940	853	4939	871	4930	890	4905	990	5194	716	5186	731	5205	741	5205	1109	5325	1125	5560	1112	5912	678
	FL_05	4864	695	4880	707	4881	717	5040	727	5034	745	5028	758	5006	843	5290	582	5281	597	5295	611	5311	989	5434	1015	5745	983	6122	554
	FL_06	2296	715	2315	732	2312	742	2447	775	2440	789	2436	799	2386	885	2722	667	2706	682	2718	692	2684	1070	2797	1109	3096	1140	3533	768
	FL_07	6626	622	6646	641	6642	654	6799	671	6788	694	6784	706	6761	809	7099	567	7090	582	7102	590	7072	968	7192	1002	7461	1007	7893	618
	FL_08	6767	591	6780	606	6780	618	6932	634	6925	656	6921	671	6889	778	7230	514	7217	531	7234	546	7247	962	7392	995	7679	986	8103	550
	FL_09	3822	951	3839	932	3838	920	3994	903	3986	885	3979	869	3938	765	4293	1009	4282	991	4297	983	4271	582	4380	552	4757	526	5177	935
	FL_10	8156	787	8134	771	8131	761	7987	769	7989	753	7996	739	8024	639	7735	945	7741	926	7721	916	7656	525	7556	516	7284	551	6913	1055
	ON_I_01	5004	665	4984	645	4986	633	4831	628	4834	609	4835	595	4847	498	4519	772	4531	759	4514	742	4470	359	4369	344	4099	368	3760	825
	ON_I_02	4495	686	4468	665	4468	651	4341	658	4343	640	4348	627	4375	537	4103	812	4112	795	4092	786	3982	398	3835	391	3561	460	3261	917
	ON_I_03	5653	638	5636	624	5636	615	5490	624	5490	606	5490	598	5497	501	5217	797	5222	781	5206	772	5176	411	5029	405	4744	467	4413	941
	ON_I_04	3855	758	3871	731	3869	720	4013	684	4005	662	4000	650	3959	554	4331	781	4319	766	4330	751	4298	323	4426	281	4715	273	5144	673
	ON_I_05	7878	866	7863	844	7864	836	7726	781	7731	769	7736	759	7799	677	7416	842	7423	832	7403	813	7505	441	7390	386	7128	331	6641	677
	ON_I_06	4577	890	4567	872	4568	863	4413	822	4420	809	4425	800	4464	707	4095	924	4106	911	4089	895	4131	496	4010	454	3718	446	3305	868
	ON_I_07	6653	504	6642	528	6647	540	6502	583	6514	598	6520	610	6565	702	6208	519	6221	533	6206	543	6251	939	6104	992	5866	1014	5424	683
	ON_I_08	3520	571	3496	550	3497	538	3356	539	3354	522	3355	511	3371	410	3056	714	3064	699	3045	688	2975	287	2857	283	2604	336	2239	833
	ON_I_09	3331	653	3310	631	3312	618	3168	613	3170	594	3177	580	3184	487	2884	750	2894	733	2876	716	2827	332	2689	311	2459	328	2063	777
	ON_I_13	4018	539	4045	558	4045	564	4184	551	4183	570	4180	585	4170	679	4420	372	4414	389	4434	397	4546	778	4684	774	4971	688	5229	191
	IA_B_01	3524	679	3507	659	3507	647	3368	633	3370	614	3377	602	3402	497	3070	764	3082	742	3068	728	3080	338	2954	309	2676	317	2280	706
	IA_B_02	5014	800	4999	777	5004	768	4867	756	4874	732	4877	722	4911	632	4611	862	4616	845	4603	831	4642	467	4461	417	4195	420	3823	852
	IA_B_03	5458	830	5468	804	5464	789	5591	745	5583	726	5575	718	5529	630	5899	793	5881	778	5894	758	5782	387	5889	331	6165	273	6585	597
	IA_B_04	8046	746	8027	725	8031	714	7886	710	7889	694	7893	683	7924	590	7579	826	7594	813	7582	805	7552	433	7462	414	7220	421	6820	841
	IA_B_05	2060	708	2074	686	2074	676	2217	659	2215	641	2210	628	2183	530	2492	797	2482	779	2497	768	2525	366	2646	347	2916	366	3290	811
	IA_B_06	6383	591	6360	573	6360	559	6229	555	6233	536	6235	527	6256	428	5976	710	5984	695	5968	682	5949	292	5830	270	5517	303	5185	788
	IA_B_07	4943	612	4926	593	4926	579	4784	570	4784	551	4786	538	4811	428	4511	701	4523	682	4510	672	4474	261	4373	242	4066	264	3701	713
	IA_B_08	5180	777	5162	757	5162	745	5035	734	5039	715	5042	704	5076	607	4732	848	4745	831	4735	816	4749	422	4633	395	4373	392	3957	842
	IA_B_09	6357	655	6337	634	6337	624	6197	619	6199	601	6202	585	6222	493	5920	763	5929	744	5912	737	5880	347	5774	324	5481	340	5115	770
	IA_B_10	6436	789	6418	770	6421	763	6282	749	6283	733	6288	724	6333	636	6019	902	6029	885	6014	872	5965	460	5820	441	5590	473	5228	940
	ON_D_01	2967	610	2984	626	2984	633	3109	625	3110	641	3107	653	3099	737	3346	474	3343	486	3360	497	3465	852	3585	855	3803	808	4095	381
	ON_D_02	2432	513	2448	533	2448	542	2585	561	2579	577	2574	593	2552	675	2871	470	2860	485	2870	497	2878	843	3003	876	3259	887	3648	539
	ON_D_03	5989	612	5969	630	5970	638	5836	657	5840	673	5845	684	5867	767	5567	562	5575	575	5564	584	5537	928	5459	946	5205	950	4851	606
	ON_D_04	2473	637	2495	655	2494	665	2627	654	2625	673	2621	688	2615	775	2884	502	2877	516	2894	526	2995	888	3106	889	3361	828	3649	393
	ON_D_05	7894	681	7882	663	7886	653	7765	631	7772	618	7776	609	7803	525	7471	724	7482	713	7471	700	7475	361	7356	330	7107	315	6687	669
	ON_D_06	6189	565	6175	584	6177	592	6043	629	6051	642	6056	656	6101	732	5774	549	5782	561	5770	574	5786	931	5672	968	5495	979	5038	650
	ON_D_07	7739	419	7726	435	7726	445	7592	454	7597	470	7601	480	7620	574	7343	346	7353	362	7340	373	7290	715	7193	733	6913	714	6630	331
	ON_D_08	5859	413	5851	437	5854	447	5734	497	5744	511	5756	519	5798	597	5432	500	5443	509	5435	523	5532	853	5429	916	5193	1001	4739	769
	ON_D_09	6417	666	6434	683	6434	694	6571	715	6565	733	6559	746	6534	828	6853	623	6842	635	6853	645	6871	1001	7003	1033	7258	1033	7644	661
	ON_D_10	2475	873	2500	882	2503	891	2639	842	2642	861	2642	872	2643	965	2854	619	2849	634	2868	642	3055	965	3169	941	3381	836	3567	325
	ON_B_01	2194	542	2207	564	2206	573	2332	593	2328	611	2325	626	2301	721	2645	498	2634	514	2641	526	2618	913	2731	945	3024	948	3462	587
	ON_B_02	4819	513	4803	534	4809	544	4671	579	4682	594	4690	606	4724	694	4353	508	4369	520	4351	535	4387	921	4267	966	3978	992	3576	647
	ON_B_03	5958	435	5939	454	5941	469	5817	498	5824	512	5828	521	5862	601	5480	449	5495	462	5486	472	5527	830	5416	870	5190	907	4717	634
	ON_B_04	3110	421	3096	446	3098	459	2979	495	2983	507	2987	517	3029	593	2696	443	2709	454	2695	472	2733	805	2641	848	2389	908	1947	616
	ON_B_05	2425	589	2441	604	2441	619	2576	610	2572	627	2569	639	2555	735	2837	454	2830	468	2845	482	2908	842	2995	847	3242	813	3574	379
	ON_B_06	6539	633	6559	647	6558	659	6688	667	6684	684	6680	700	6659	784	6965	538	6957	550	6968	564	6954	909	7043	926	7345	921	7736	542
	ON_B_07	3565	586	3590	601	3592	612	3740	603	3736	624	3734	637	3718	731	4005	425	3998	443	4012	452	4133	827	4213	831	4478	781	4813	331
	KY_01	8184	670	8167	691	8170	705	8049	727	8056	741	8058	751	8083	848	7735	611	7744	628	7730	639	7729	1056	7628	1082	7370	1084	6922	648
	KY_02	4360	532	4345	551	4347	562	4193	579	4201	600	4207	611	4235	712	3883	445	3896	462	3884	471	3857	902	3761	927	3478	927	3057	454
	KY_03	4345	641	4326	663	4330	675	4180	698	4190	714	4195	724	4239	824	3894	588	3911	608	3893	622	3870	1006	3760	1028	3496	1025	3111	641
	KY_04	7936	545	7918	520	7919	510	7782	490	7790	473	7794	461	7822	360	7470	595	7483	576	7466	570	7415	150	7318	133	7034	147	6635	592
	KY_05	1915	483	1926	507	1924	518	2050	577	2042	590	2037	599	1990	698	2371	563	2357	574	2363	589	2280	979	2383	1043	2616	1113	3159	875
	KY_06	6448	596	6428	619	6430	628	6284	664	6292	678	6299	689	6341	775	5972	574	5987	587	5975	602	6002	983	5914	1012	5715	1043	5172	652
	KY_07	2913	615	2895	639	2897	647	2732	667	2741	688	2746	701	2773	805	2446	543	2461	557	2443	569	2371	989	2263	1012	2030	997	1638	524
	KY_08	5302	747	5329	727	5329	720	5464	722	5459	705	5455	694	5433	595	5836	843	5824	824	5838	818	5938	408	6046	396	6325	430	6692	786
	KY_09	5196	731	5216	751	5216	767	5373	765	5370	790	5367	807	5339	910	5644	601	5636	621	5648	630	5771	1060	5872	1066	6151	1017	6488	570
	KY_10	5316	635	5331	654	5331	669	5467	677	5461	698	5457	710	5435	799	5751	544	5743	559	5762	569	5800	959	5917	980	6165	960	6550	532
	MD_01	6941	521	6954	539	6952	552	7095	578	7090	593	7085	608	7047	691	7364	466	7354	478	7366	491	7389	891	7476	912	7735	917	8168	508
	MD_02	5069	365	5051	383	5050	395	4899	405	4907	423	4909	438	4939	529	4654	274	4660	287	4643	298	4628	662	4527	679	4286	660	3940	208
	MD_03	3611	607	3595	582	3599	572	3478	553	3487	541	3490	528	3521	441	3199	647	3208	633	3193	618	3204	242	3115	212	2869	191	2438	610
	MD_04	7908	743	7892	725	7892	717	7757	719	7757	700	7760	687	7773	589	7513	873	7519	857	7506	849	7460	468	7330	459	7094	501	6760	980
	MD_05	5275	858	5292	837	5287	825	5412	801	5409	783	5403	772	5360	693	5676	878	5668	864	5680	854	5642	504	5729	473	5972	438	6406	820
	MD_06	3332	866	3317	843	3320	833	3185	803	3194	784	3201	767	3231	675	2906	892	2918	880	2905	865	2920	470	2811	439	2542	418	2133	811
	MD_07	5157	841	5173	823	5172	813	5305	806	5299	789	5298	778	5273	682	5586	942	5577	926	5588	917	5624	542	5703	528	5932	531	6353	948
	MD_09	4918	711	4936	732	4936	744	5074	762	5068	782	5064	793	5040	883	5343	641	5334	652	5355	666	5337	1042	5421	1064	5694	1066	6122	636
	MD_10	1965	820	1984	835	1984	850	2125	833	2127	853	2124	862	2106	950	2359	667	2354	686	2366	692	2441	1047	2549	1053	2795	997	3107	519
	MD_11	2827	463	2848	479	2848	494	2984	491	2982	507	2981	520	2966	616	3252	340	3242	355	3259	366	3314	741	3390	751	3627	736	4015	292
	SC_B_01	3015	659	2997	679	2997	690	2843	694	2848	719	2851	730	2866	831	2567	561	2579	581	2561	593	2570	962	2442	994	2162	1006	1692	552
	SC_B_02	5998	554	5981	576	5983	585	5832	619	5839	636	5847	646	5895	732	5522	540	5537	554	5526	570	5545	948	5423	992	5182	1021	4730	671
	SC_B_03	3353	561	3370	581	3368	595	3517	612	3511	628	3507	641	3473	740	3797	491	3789	507	3805	517	3791	905	3906	934	4202	944	4628	513
	SC_B_04	3544	436	3560	455	3559	463	3693	471	3688	489	3684	502	3671	588	3978	349	3970	363	3984	374	3977	727	4102	754	4393	743	4763	308
	SC_B_05	6732	493	6751	509	6751	520	6902	521	6900	545	6894	559	6878	658	7172	381	7164	398	7182	406	7221	792	7348	810	7587	788	7962	317
	SC_B_06	5099	862	5118	844	5115	834	5254	809	5248	790	5244	781	5204	699	5529	908	5519	893	5536	882	5545	511	5615	492	5899	477	6334	851
	SC_B_07	6708	867	6727	850	6726	839	6864	837	6862	820	6857	810	6844	721	7111	970	7102	955	7115	948	7214	593	7331	578	7581	604	7913	1036
	SC_B_08	7677	861	7665	843	7665	828	7504	822	7510	808	7516	797	7551	701	7242	943	7250	930	7233	921	7193	548	7073	525	6814	533	6437	969
	SC_B_09	3183	821	3165	806	3164	791	3006	786	3015	763	3018	752	3028	648	2728	913	2738	897	2727	888	2680	496	2552	478	2306	502	1915	945
	SC_B_10	2327	866	2345	849	2345	838	2494	815	2489	796	2485	789	2452	689	2772	929	2761	912	2772	899	2749	526	2864	491	3130	472	3604	866

## Sheet: Table S3
	Table S3: Raw landmark data for hind wings of 331 specimens of male Calopteryx maculata. Each pair of columns corresponds to x,y coordinates for one of the 14 landmarks (see main text for details).
		1x	1y	2x	2y	3x	3y	4x	4y	5x	5y	6x	6y	7x	7y	8x	8y	9x	9y	10x	10y	11x	11y	12x	12y	13x	13y	14x	14y
	QC_A02	6325	437	6306	462	6312	474	6185	518	6190	531	6198	540	6239	632	5860	448	5871	459	5855	475	5915	864	5831	893	5568	932	5099	643
	QC_A03	5301	733	5318	711	5315	702	5432	677	5421	662	5418	652	5393	553	5748	757	5740	746	5751	731	5704	362	5809	326	6077	314	6504	654
	QC_A04	6109	616	6125	594	6119	581	6259	541	6249	523	6243	515	6210	421	6553	609	6542	597	6551	582	6524	225	6604	197	6826	161	7291	455
	QC_A05	3261	880	3271	861	3268	849	3395	806	3387	791	3379	781	3338	698	3692	859	3678	848	3692	832	3652	460	3731	429	3955	397	4407	709
	QC_A06	3969	643	3982	624	3980	614	4104	589	4095	571	4092	561	4061	476	4395	674	4388	662	4399	648	4398	290	4490	265	4720	255	5128	571
	QC_A07	3262	341	3251	360	3255	371	3131	402	3139	418	3146	428	3191	498	2840	323	2847	331	2840	342	2899	690	2818	717	2491	753	2070	421
	QC_A08	4854	497	4833	517	4839	534	4692	554	4699	573	4704	585	4741	680	4361	449	4374	465	4359	480	4355	880	4236	909	3911	902	3497	506
	QC_A09	6973	734	6984	713	6978	700	7116	655	7107	639	7100	628	7068	547	7427	731	7413	720	7427	703	7401	321	7484	292	7736	260	8171	578
	QC_A10	3998	753	4012	731	4008	718	4146	687	4141	670	4135	653	4096	556	4453	774	4441	760	4454	746	4450	345	4542	321	4811	315	5215	693
	QC_A11	3930	723	3946	700	3944	689	4072	655	4062	639	4058	631	4025	532	4382	701	4371	689	4386	676	4351	317	4419	295	4652	255	5105	522
	QC_B01	6415	420	6400	437	6403	451	6266	486	6273	500	6281	513	6331	595	5963	413	5972	425	5964	440	6007	805	5918	836	5632	875	5173	538
	QC_B02	3997	449	3984	469	3985	483	3848	510	3857	529	3865	539	3903	624	3561	438	3571	449	3563	463	3574	837	3506	861	3271	900	2848	561
	QC_B03	3781	578	3799	593	3800	606	3948	612	3942	627	3937	640	3904	729	4216	469	4208	486	4222	497	4256	860	4345	870	4593	855	5010	398
	QC_B04	3746	677	3726	693	3727	705	3576	686	3577	703	3579	720	3593	819	3344	506	3348	520	3335	528	3223	884	3128	879	2878	814	2568	304
	QC_B05	3398	819	3409	793	3406	783	3528	738	3519	725	3513	716	3475	631	3820	784	3805	771	3816	761	3803	387	3871	360	4057	319	4527	597
	QC_B06	2754	747	2776	760	2778	776	2928	769	2930	789	2926	802	2898	900	3199	593	3187	612	3203	622	3309	1010	3400	1010	3666	950	3983	512
	QC_B07	2728	493	2748	511	2748	523	2882	529	2881	549	2878	558	2852	650	3194	397	3186	409	3199	423	3198	789	3312	809	3543	806	3928	414
	QC_B08	3588	538	3570	556	3573	572	3423	599	3433	620	3440	630	3465	725	3118	507	3126	522	3113	535	3151	913	3035	951	2789	972	2328	608
	QC_B09	8915	372	8904	395	8911	408	8764	453	8776	466	8783	478	8832	555	8396	405	8412	417	8398	431	8479	789	8349	840	8084	872	7598	544
	QC_B12	5812	358	5835	342	5836	328	5979	342	5978	325	5975	311	5969	219	6235	511	6230	496	6242	484	6363	145	6475	147	6702	205	6972	638
	VT_C01	3605	888	3587	862	3587	857	3455	829	3465	815	3467	806	3488	707	3148	936	3158	924	3141	907	3162	530	3073	503	2800	500	2386	885
	VT_C02	3513	689	3534	676	3534	660	3665	674	3663	655	3661	644	3669	548	3953	828	3947	816	3958	804	4084	450	4184	447	4373	489	4679	915
	VT_C03	3745	681	3766	666	3766	654	3904	672	3901	651	3900	640	3903	547	4160	839	4152	825	4163	812	4282	467	4409	469	4661	545	4857	974
	VT_C04	2505	456	2491	478	2491	490	2369	509	2375	523	2382	533	2407	619	2061	435	2078	450	2071	458	2041	831	1934	861	1726	887	1327	549
	VT_C05	5165	817	5151	795	5158	784	5018	738	5026	728	5036	716	5076	629	4727	806	4735	796	4724	780	4763	402	4684	374	4544	345	4003	652
	VT_C06	5164	909	5176	891	5173	876	5321	858	5318	836	5309	827	5280	725	5593	945	5580	931	5596	921	5643	534	5716	515	5967	503	6380	850
	VT_C07	5434	784	5451	768	5450	757	5594	763	5590	749	5589	739	5579	645	5879	938	5872	919	5893	910	5973	539	6079	532	6315	569	6741	1076
	VT_C08	3370	782	3354	754	3359	741	3221	706	3232	690	3239	676	3292	587	2928	773	2940	762	2930	749	2949	362	2845	323	2551	293	2142	639
	VT_C09	6366	765	6345	747	6345	737	6202	745	6204	728	6204	718	6218	621	5924	908	5934	891	5922	882	5835	513	5719	513	5467	578	5180	1026
	VT_C10	5800	831	5822	813	5823	804	5938	809	5930	790	5927	779	5912	692	6212	921	6206	904	6212	895	6256	558	6352	538	6602	546	6924	933
	ON_E01	7099	484	7115	503	7114	518	7261	546	7253	565	7245	581	7197	674	7573	425	7560	439	7569	452	7547	878	7682	914	7958	931	8399	478
	ON_E02	1931	647	1947	668	1946	679	2104	694	2097	711	2088	725	2060	824	2398	571	2387	589	2399	602	2397	964	2513	983	2790	965	3178	566
	ON_E03	4192	702	4215	681	4211	673	4343	651	4338	630	4334	619	4314	518	4685	776	4673	765	4678	745	4704	337	4821	316	5085	328	5492	722
	ON_E04	8425	538	8403	521	8403	507	8253	518	8252	500	8254	488	8268	376	7974	707	7981	686	7962	678	7851	281	7713	285	7438	368	7172	844
	ON_E05	6949	842	6934	817	6941	807	6804	757	6815	742	6822	731	6872	641	6487	830	6503	816	6494	800	6529	392	6393	344	6103	327	5722	665
	ON_E06	8002	452	7977	470	7978	481	7834	504	7844	521	7850	533	7876	641	7532	387	7546	403	7536	419	7511	823	7410	845	7137	836	6725	384
	ON_E07	6307	586	6324	604	6324	622	6496	650	6489	668	6482	679	6444	777	6831	530	6813	545	6831	562	6850	973	6957	994	7244	984	7678	554
	ON_E08	3182	578	3161	597	3165	616	3027	637	3033	653	3038	666	3080	767	2722	520	2736	536	2720	554	2692	968	2583	988	2258	965	1882	534
	ON_E09	2381	663	2400	681	2400	696	2549	699	2542	719	2537	732	2529	838	2842	550	2822	565	2840	577	2902	972	3021	980	3271	945	3637	461
	ON_E10	3880	687	3896	708	3894	721	4039	745	4032	763	4026	775	3985	868	4322	628	4311	643	4326	657	4381	1068	4480	1084	4760	1074	5172	668
	ON_E01	5234	732	5219	711	5219	700	5087	673	5095	657	5100	646	5125	548	4777	785	4786	769	4775	759	4807	374	4671	337	4393	335	3988	740
	ON_E02	8248	829	8230	809	8234	793	8079	773	8088	757	8093	744	8126	650	7811	893	7820	881	7801	865	7799	492	7671	463	7393	467	7000	867
	ON_E03	2249	882	2267	865	2267	854	2408	833	2404	818	2395	806	2360	708	2696	960	2680	941	2697	932	2721	535	2802	516	3085	520	3473	961
	ON_E04	6442	794	6428	774	6430	766	6282	733	6291	717	6297	706	6347	615	5981	830	5997	816	5985	809	6033	430	5916	399	5644	380	5209	773
	ON_E05	6405	701	6389	683	6389	669	6236	663	6242	643	6248	630	6255	521	5935	819	5945	806	5927	790	5921	402	5788	383	5534	412	5185	837
	ON_E06	1809	786	1827	764	1826	748	1965	732	1957	712	1953	701	1923	598	2253	846	2240	832	2257	816	2261	428	2374	401	2617	399	3030	803
	ON_E07	3457	730	3471	710	3471	699	3622	692	3616	675	3610	660	3578	567	3885	833	3880	818	3897	813	3928	437	4051	419	4347	447	4668	900
	ON_E08	6157	440	6141	459	6142	472	5991	480	6000	498	6004	508	6025	613	5732	339	5739	355	5723	363	5673	759	5562	774	5324	750	4959	303
	ON_E09	5389	709	5405	689	5402	679	5545	664	5541	649	5536	637	5512	535	5851	800	5841	786	5860	774	5870	377	5972	357	6260	374	6695	803
	ON_E10	4598	655	4583	673	4584	687	4447	698	4452	716	4461	730	4485	817	4147	574	4157	588	4142	597	4111	981	4020	993	3760	969	3404	582
	ON_A01	6997	381	7011	403	7009	417	7150	452	7139	470	7131	481	7075	569	7459	384	7449	397	7463	413	7402	817	7522	862	7794	894	8304	533
	ON_A02	6840	789	6860	763	6855	751	7002	724	6995	703	6986	690	6947	583	7311	813	7301	800	7311	789	7288	372	7386	343	7691	327	8106	720
	ON_A03	3195	513	3222	495	3221	482	3379	494	3376	475	3372	456	3357	358	3654	692	3647	674	3663	664	3763	260	3907	264	4185	341	4509	834
	ON_A04	7891	447	7868	432	7867	419	7721	465	7720	443	7718	432	7701	315	7468	689	7472	672	7449	664	7312	281	7213	292	6904	425	6677	947
	ON_A05	5075	880	5087	857	5083	843	5229	800	5220	780	5212	768	5153	677	5566	860	5556	850	5569	832	5509	424	5605	386	5873	350	6368	671
	ON_A06	3449	570	3435	593	3436	608	3300	652	3306	668	3313	677	3364	774	2959	596	2972	608	2960	624	3004	1017	2910	1051	2657	1098	2133	810
	ON_A07	6717	765	6728	740	6722	731	6852	674	6844	658	6835	647	6777	561	7193	706	7178	694	7184	678	7104	275	7185	235	7448	172	7958	428
	ON_A08	6872	813	6886	785	6882	772	7026	720	7015	705	7006	694	6945	595	7361	779	7352	767	7365	751	7303	339	7364	316	7661	272	8139	574
	ON_A09	6338	826	6350	797	6343	789	6481	728	6470	714	6459	703	6397	613	6806	750	6794	739	6806	724	6703	327	6787	283	7068	210	7549	462
	ON_A10	5358	654	5377	668	5377	677	5507	677	5501	696	5498	707	5470	786	5784	529	5777	549	5795	558	5781	904	5895	932	6194	927	6612	509
	ON_F01	4921	488	4907	511	4911	524	4763	558	4771	576	4780	588	4830	681	4445	468	4463	482	4449	495	4464	896	4352	927	4037	944	3603	586
	ON_F02	3527	845	3539	816	3531	808	3664	751	3654	734	3641	721	3594	642	3968	801	3957	792	3963	777	3878	385	4003	321	4291	267	4774	545
	ON_F03	7237	709	7218	733	7219	741	7071	765	7079	781	7089	797	7126	884	6776	665	6787	677	6776	691	6811	1066	6707	1099	6421	1107	6004	726
	ON_F04	3324	641	3335	619	3331	611	3461	572	3455	555	3445	548	3412	463	3756	633	3744	619	3756	607	3704	256	3811	212	4102	168	4539	459
	ON_F05	7047	563	7020	550	7019	537	6889	553	6891	535	6893	523	6926	429	6653	726	6657	712	6641	704	6560	355	6457	359	6179	433	5941	900
	ON_F06	5414	583	5431	596	5431	611	5562	612	5556	627	5555	641	5530	728	5782	492	5775	511	5783	526	5850	838	5957	854	6230	828	6585	406
	ON_F07	4514	675	4492	658	4491	645	4352	656	4359	635	4363	622	4369	521	4105	828	4108	816	4092	809	4013	429	3915	426	3639	480	3350	957
	ON_F08	5445	807	5472	821	5477	831	5621	804	5621	821	5620	834	5627	932	5854	608	5850	625	5864	631	6013	972	6134	957	6383	850	6602	388
	ON_F09	8045	597	8026	580	8026	571	7886	580	7888	566	7892	549	7907	462	7594	745	7603	732	7586	720	7525	358	7430	353	7163	409	6841	855
	ON_F10	3714	816	3727	795	3723	785	3870	752	3864	736	3859	726	3832	629	4164	856	4155	843	4166	829	4164	458	4295	424	4538	423	4942	806
	ON_C02	4380	631	4357	617	4357	604	4222	618	4223	599	4225	587	4236	489	3936	796	3943	779	3928	766	3830	404	3737	404	3450	477	3155	973
	ON_C03	7540	490	7522	473	7522	464	7355	468	7362	449	7368	433	7110	636	7118	617	7102	608	7378	333	7031	231	6890	220	6636	266	6296	785
	ON_C04	3549	972	3563	949	3559	933	3712	890	3700	872	3694	861	3645	759	4059	951	4042	938	4053	923	3986	524	4076	485	4357	438	4832	770
	ON_C05	6462	693	6453	670	6455	659	6311	619	6320	603	6327	596	6371	504	6009	701	6023	690	6009	675	6023	275	5922	240	5657	227	5260	597
	ON_C06	3807	828	3819	807	3818	794	3956	755	3944	738	3938	725	3901	635	4257	830	4244	820	4257	804	4220	413	4337	369	4601	338	5064	691
	ON_C07	5815	522	5837	508	5839	494	5984	523	5981	507	5981	490	5982	392	6236	723	6231	708	6249	701	6378	338	6506	351	6775	455	6979	958
	ON_C08	6586	634	6564	615	6565	604	6413	598	6422	580	6425	567	6454	467	6154	727	6165	711	6148	700	6093	320	5985	302	5689	326	5339	771
	ON_C09	5095	669	5079	652	5079	638	4938	639	4943	626	4946	609	4951	512	4659	797	4671	780	4650	768	4543	379	4444	376	4233	419	3910	892
	ON_C10	6727	904	6739	885	6736	872	6903	851	6899	835	6890	819	6855	726	7194	982	7182	965	7195	952	7210	563	7329	540	7588	549	7988	1001
	ON_C11	8184	661	8163	638	8163	630	8010	625	8015	608	8016	598	8033	498	7713	774	7720	758	7707	748	7691	379	7588	364	7308	388	6967	831
	MI_01	5314	843	5302	822	5309	810	5160	802	5165	787	5171	773	5195	685	4890	947	4899	933	4889	917	4856	537	4765	520	4482	540	4084	952
	MI_02	3231	833	3213	811	3216	795	3079	774	3086	758	3090	746	3126	658	2812	874	2826	861	2813	847	2779	461	2662	432	2415	430	1996	816
	MI_04	8173	734	8155	752	8157	766	8015	784	8022	804	8025	813	8044	913	7713	674	7724	689	7713	702	7700	1082	7593	1107	7384	1120	6954	693
	MI_05	7410	758	7390	739	7392	724	7256	730	7261	712	7268	698	7290	611	6985	886	6993	870	6978	859	6887	473	6807	465	6522	500	6212	984
	MI_08	3671	625	3689	642	3689	650	3819	658	3814	673	3811	682	3803	781	4094	535	4082	549	4089	558	4144	928	4264	952	4546	934	4898	490
	MI_09	6682	691	6699	712	6696	728	6851	746	6843	763	6834	779	6797	863	7137	648	7128	660	7140	674	7136	1030	7257	1062	7500	1062	7898	688
	MI_10	8011	874	7993	853	7994	843	7858	839	7864	821	7871	809	7895	714	7571	952	7578	937	7565	926	7570	562	7477	540	7219	534	6803	962
	MI_11	5758	562	5769	542	5764	530	5889	493	5881	480	5873	468	5840	383	6180	552	6167	540	6182	524	6194	134	6276	101	6520	60	6941	409
	MI_12	4003	427	4027	440	4028	454	4174	441	4170	460	4168	473	4149	562	4430	279	4422	297	4434	309	4513	657	4627	667	4868	625	5225	162
	MI_13	3780	486	3761	469	3762	452	3616	444	3620	426	3624	411	3667	332	3338	557	3350	541	3333	531	3358	172	3179	132	2913	145	2565	559
	NE_C_01	2524	816	2546	796	2544	785	2687	769	2677	749	2672	735	2635	638	2940	895	2933	877	2953	868	2995	453	3094	434	3377	449	3715	880
	NE_C_02	5295	803	5279	778	5279	767	5143	734	5152	719	5157	706	5190	622	4875	836	4885	821	4871	811	4850	413	4767	386	4521	368	4100	711
	NE_C_03	2205	806	2223	787	2225	779	2364	762	2359	744	2355	730	2321	637	2612	890	2600	878	2611	861	2662	465	2749	447	3006	457	3342	893
	NE_C_04	6914	895	6927	867	6922	854	7041	796	7031	781	7027	767	6967	700	7321	835	7305	822	7314	811	7239	413	7331	359	7589	295	8013	612
	NE_C_05	6462	562	6440	548	6442	537	6311	550	6313	531	6318	515	6332	423	6078	721	6083	704	6070	691	5987	334	5905	333	5622	388	5329	827
	NE_C_06	3780	812	3759	792	3759	782	3624	762	3628	746	3631	734	3668	638	3352	893	3364	877	3351	866	3304	462	3200	442	2917	463	2587	890
	NE_C_07	3249	808	3270	823	3270	835	3403	825	3403	845	3402	858	3382	952	3646	661	3641	677	3660	686	3754	1063	3852	1068	4106	1017	4387	555
	NE_C_08	7051	787	7059	769	7056	759	7186	727	7179	713	7174	700	7136	616	7467	823	7458	811	7471	796	7462	420	7574	391	7825	385	8251	728
	NE_C_10	2428	813	2447	791	2446	783	2573	760	2566	743	2558	732	2527	639	2843	872	2832	854	2847	845	2868	466	2973	439	3202	437	3566	859
	NE_C_11	2315	429	2338	446	2339	460	2471	465	2465	481	2460	494	2429	592	2715	321	2705	341	2715	357	2735	733	2826	755	3058	758	3451	317
	NE_A_01	6349	664	6378	675	6380	685	6507	663	6509	675	6508	690	6523	794	6731	450	6726	469	6745	475	6812	849	6958	842	7210	772	7498	218
	NE_A_02	6042	759	6021	745	6021	735	5879	744	5881	726	5886	711	5888	614	5653	910	5660	890	5646	879	5522	514	5394	513	5155	576	4862	1029
	NE_A_03	5240	737	5264	718	5263	708	5408	728	5405	708	5403	698	5395	602	5651	894	5643	876	5657	868	5788	480	5895	472	6144	518	6454	1039
	NE_A_04	6354	569	6376	554	6377	541	6526	573	6526	552	6523	537	6526	434	6726	769	6719	747	6734	741	6951	366	7043	379	7278	470	7485	979
	NE_A_05	7354	744	7329	761	7334	775	7201	779	7202	797	7206	808	7222	902	6906	628	6917	648	6902	660	6818	1062	6722	1075	6490	1046	6092	602
	NE_A_06	2876	619	2856	600	2856	586	2705	590	2713	572	2717	554	2735	463	2453	781	2466	763	2452	747	2386	346	2319	339	1994	396	1669	907
	NE_B_01	3306	823	3284	806	3287	793	3141	789	3144	770	3150	760	3173	665	2876	958	2886	940	2871	927	2837	519	2714	495	2436	526	2068	995
	NE_B_02	4810	847	4791	825	4792	814	4659	804	4663	787	4667	775	4699	691	4379	929	4397	911	4376	900	4348	507	4225	480	3986	495	3610	897
	NE_B_03	1767	512	1784	532	1783	547	1921	561	1914	582	1909	597	1881	683	2171	450	2162	467	2176	478	2211	870	2308	893	2590	882	2934	518
	NE_B_04	6461	645	6477	662	6479	677	6630	684	6620	705	6616	717	6592	805	6875	557	6865	573	6873	583	6937	967	7031	986	7283	965	7662	549
	NE_B_05	3775	790	3794	769	3795	755	3933	740	3926	719	3924	708	3900	616	4199	861	4191	845	4201	835	4238	443	4322	423	4605	431	4932	858
	NE_B_06	3614	572	3632	592	3632	603	3763	628	3758	646	3753	659	3710	739	4022	530	4010	543	4022	559	4005	933	4105	971	4404	994	4799	592
	NE_B_07	6758	787	6777	803	6778	817	6909	823	6905	842	6903	855	6883	943	7174	691	7163	709	7175	720	7234	1108	7312	1117	7558	1107	7938	678
	NE_B_08	6556	855	6573	837	6571	825	6703	793	6693	778	6688	762	6650	682	6953	882	6943	871	6956	850	6958	482	7056	448	7316	433	7678	812
	NE_B_09	6345	777	6366	758	6363	743	6494	724	6490	706	6485	693	6469	593	6806	823	6796	806	6809	793	6816	390	6914	361	7202	346	7606	770
	NE_B_10	3110	864	3097	846	3099	833	2959	823	2965	805	2969	796	3005	703	2698	933	2711	916	2694	905	2687	521	2600	495	2283	483	1896	905
	GA_A_02	4219	601	4240	586	4237	572	4371	564	4366	548	4366	538	4333	440	4624	703	4608	687	4630	679	4671	291	4770	275	5000	280	5429	722
	GA_A_03	6599	798	6609	782	6607	771	6754	737	6751	725	6745	710	6700	623	7035	821	7024	810	7036	796	7022	422	7124	386	7395	349	7880	705
	GA_A_04	4415	678	4392	695	4392	711	4224	699	4224	721	4230	732	4248	836	3942	521	3951	538	3939	548	3862	954	3752	960	3475	909	3129	415
	GA_A_05	6835	477	6852	498	6851	511	6993	521	6991	540	6988	551	6958	641	7267	385	7253	400	7271	415	7291	789	7388	805	7649	808	8071	360
	GA_A_06	4562	561	4547	581	4551	594	4402	638	4412	652	4418	661	4471	736	4148	533	4158	547	4137	565	4176	941	4064	984	3776	1012	3348	662
	GA_A_07	1299	527	1318	550	1314	559	1457	601	1450	616	1441	631	1400	724	1752	524	1740	539	1753	556	1679	926	1762	965	2035	1027	2567	676
	GA_A_08	5814	600	5807	617	5810	627	5679	656	5686	672	5694	685	5717	776	5399	573	5414	586	5399	600	5434	954	5340	990	5102	1024	4625	664
	GA_A_09	4491	627	4471	647	4472	656	4324	672	4331	688	4337	701	4370	794	4079	545	4085	558	4071	575	4078	938	3958	963	3708	961	3298	532
	GA_A_10	2932	353	2915	366	2915	377	2776	365	2776	384	2778	395	2798	492	2546	227	2553	242	2536	252	2440	600	2326	609	2110	592	1747	128
	GA_A_11	6299	633	6278	657	6279	663	6134	690	6140	709	6146	721	6188	807	5838	583	5854	600	5834	612	5828	1012	5740	1039	5461	1065	5015	678
	AR_01	5335	901	5351	877	5347	865	5471	847	5467	835	5461	822	5420	731	5881	895	5866	879	5877	863	5872	425	5963	390	6226	365	6653	712
	AR_02	5229	850	5244	826	5237	814	5377	779	5367	765	5359	751	5324	658	5667	865	5657	853	5669	838	5586	470	5690	423	5995	377	6431	752
	AR_03	8190	452	8177	474	8177	489	8025	526	8037	546	8045	557	8094	649	7700	431	7714	445	7705	461	7740	891	7626	933	7343	943	6913	547
	AR_04	2312	446	2333	469	2328	483	2471	493	2466	512	2462	522	2443	636	2789	368	2771	384	2790	397	2822	827	2915	850	3189	855	3620	397
	AR_05	7088	690	7106	668	7103	659	7253	617	7245	601	7234	591	7201	497	7549	717	7536	701	7553	686	7515	290	7620	252	7853	225	8316	620
	AR_06	6369	387	6352	409	6352	424	6201	448	6212	465	6218	478	6258	584	5914	338	5922	354	5904	370	5891	798	5768	826	5504	834	5100	400
	AR_07	7143	643	7158	662	7158	677	7321	692	7315	706	7309	721	7281	814	7582	555	7565	578	7576	585	7635	992	7743	1015	8021	994	8387	563
	AR_08	6858	439	6840	465	6843	480	6686	498	6696	518	6700	529	6722	639	6409	352	6416	372	6403	385	6349	817	6247	840	5970	821	5615	355
	AR_09	2515	754	2531	732	2528	722	2674	694	2667	673	2662	662	2621	566	2943	791	2931	774	2944	761	2958	369	3055	338	3297	324	3729	699
	AR_10	2027	764	2040	741	2036	731	2176	693	2166	678	2160	666	2129	566	2467	771	2455	757	2467	742	2442	359	2551	314	2852	278	3301	633
	MO_B_01	3903	660	3920	676	3917	692	4052	698	4051	717	4047	728	4028	828	4320	556	4315	571	4327	582	4336	979	4448	1007	4765	992	5117	511
	MO_B_02	3488	697	3508	720	3508	728	3658	747	3650	765	3645	778	3606	869	3944	625	3933	645	3942	655	3918	1047	4029	1079	4289	1083	4697	639
	MO_B_03	6807	518	6824	540	6821	551	6959	582	6953	599	6946	610	6908	704	7256	467	7249	483	7265	495	7229	905	7349	944	7681	945	8031	493
	MO_B_04	2185	611	2202	634	2198	649	2342	674	2340	690	2331	706	2294	801	2614	564	2603	576	2615	591	2625	1009	2722	1034	2994	1033	3404	611
	MO_B_05	7693	940	7675	920	7681	902	7540	875	7546	858	7549	848	7574	739	7251	984	7265	970	7256	956	7238	525	7141	496	6815	490	6432	887
	MO_B_06	3381	619	3359	636	3359	645	3216	660	3223	676	3231	691	3274	772	2968	523	2976	542	2964	552	2924	949	2823	972	2553	963	2202	530
	MO_B_07	6931	609	6945	629	6944	643	7085	668	7083	683	7079	698	7037	791	7387	553	7375	569	7385	582	7360	988	7505	1033	7753	1037	8160	598
	MO_B_08	3448	702	3431	679	3431	668	3287	654	3291	633	3294	622	3322	523	3006	796	3019	783	3002	770	3000	359	2888	332	2610	339	2230	816
	MO_B_09	7976	937	7961	920	7964	908	7824	889	7831	872	7833	858	7864	765	7550	1004	7566	990	7545	973	7508	560	7411	537	7138	537	6770	996
	MO_B_10	7133	916	7151	895	7148	885	7288	848	7278	831	7270	817	7221	727	7544	941	7532	929	7544	911	7512	511	7615	466	7910	419	8388	835
	MO_A_01	7074	922	7089	902	7087	891	7219	849	7209	839	7205	827	7171	734	7492	936	7483	924	7497	909	7505	506	7596	471	7878	446	8301	822
	MO_A_02	2938	730	2919	712	2922	700	2779	681	2781	668	2787	655	2807	555	2523	824	2534	809	2519	798	2451	391	2339	375	2062	394	1706	882
	MO_A_03	4572	737	4594	752	4595	767	4739	757	4736	775	4734	789	4723	894	4971	560	4965	580	4986	586	5088	998	5209	1000	5484	934	5779	367
	MO_A_04	6284	548	6303	566	6300	583	6445	601	6443	617	6439	630	6421	733	6723	465	6709	481	6726	494	6789	907	6890	923	7166	897	7505	447
	MO_A_05	5477	327	5462	346	5466	360	5333	393	5341	407	5347	418	5375	513	5032	299	5041	310	5030	324	5046	741	4915	787	4652	809	4231	387
	MO_A_06	3492	776	3516	791	3516	806	3662	793	3660	811	3659	828	3645	928	3912	612	3906	632	3922	639	4023	1048	4122	1054	4387	1007	4711	479
	MO_A_07	7534	800	7515	787	7518	774	7371	759	7374	743	7378	730	7406	633	7114	905	7124	890	7112	880	7053	474	6931	457	6700	477	6353	944
	MO_A_08	4141	727	4160	747	4159	762	4324	767	4315	791	4314	807	4274	915	4575	607	4566	628	4577	636	4604	1056	4732	1077	5044	1045	5405	532
	MO_A_09	6450	475	6466	496	6466	511	6612	549	6605	567	6600	574	6546	680	6904	465	6895	478	6908	495	6803	881	6919	937	7195	1007	7717	602
	MO_A_10	7942	875	7921	850	7924	835	7761	820	7766	800	7772	789	7799	685	7490	980	7502	965	7485	950	7451	510	7361	490	7078	493	6665	1019
	ON_G_01	5174	739	5157	720	5159	707	5027	685	5033	666	5036	654	5081	571	4745	784	4753	769	4739	755	4768	382	4606	337	4353	333	3916	695
	ON_G_02	4550	447	4540	469	4545	478	4411	517	4417	536	4424	549	4477	633	4080	466	4100	482	4078	499	4166	880	4064	925	3762	979	3277	627
	ON_G_04	5662	597	5653	622	5661	633	5537	672	5547	693	5553	697	5592	783	5230	614	5241	625	5233	639	5264	1022	5148	1064	4968	1094	4483	762
	ON_G_05	2613	682	2630	699	2631	709	2781	708	2781	725	2779	735	2763	835	3021	545	3012	558	3025	572	3109	955	3179	962	3462	927	3787	433
	ON_G_06	3870	726	3883	706	3881	697	4023	670	4012	652	4007	640	3964	552	4294	739	4281	721	4290	713	4282	341	4392	303	4633	283	5042	657
	ON_G_07	7861	566	7846	550	7847	538	7716	538	7720	524	7722	512	7746	414	7410	700	7418	681	7402	671	7421	295	7296	269	7016	283	6615	785
	ON_G_08	6702	546	6681	528	6684	513	6542	528	6542	510	6544	500	6556	401	6260	689	6265	671	6252	663	6143	296	6066	294	5834	334	5496	789
	ON_G_09	3822	510	3811	531	3815	540	3690	575	3696	589	3701	603	3731	689	3388	497	3401	509	3390	524	3429	891	3317	931	3098	952	2630	613
	ON_G_10	6559	346	6545	368	6548	375	6417	414	6422	431	6428	443	6471	530	6099	354	6115	367	6105	378	6105	783	6031	806	5800	840	5335	514
	ON_G_11	8238	557	8224	579	8226	591	8086	620	8095	636	8104	647	8137	734	7820	521	7831	535	7816	550	7811	928	7685	962	7415	967	7055	589
	ON_G_12	5590	569	5600	547	5595	537	5738	494	5732	475	5729	463	5691	373	6014	558	6003	544	6014	530	5955	173	6059	117	6328	78	6729	433
	TX_01	4522	683	4499	662	4500	644	4344	628	4351	608	4353	594	4391	493	4071	780	4082	761	4063	751	4036	314	3916	282	3601	289	3216	814
	TX_03	1674	958	1701	929	1699	921	1861	888	1852	866	1844	853	1806	747	2153	1005	2143	985	2160	970	2141	534	2230	496	2570	468	2985	922
	TX_05	7453	940	7467	911	7459	901	7613	867	7606	849	7599	839	7563	738	7934	966	7921	948	7937	934	7921	509	8031	464	8294	429	8779	833
	TX_06	2589	693	2613	712	2614	727	2777	716	2770	741	2767	753	2750	859	3017	548	3003	569	3019	583	3100	989	3200	995	3487	953	3821	458
	TX_07	4013	565	4026	583	4026	594	4185	600	4181	615	4176	628	4159	729	4453	441	4445	463	4463	475	4540	895	4657	919	4918	887	5304	409
	TX_08	1948	842	1970	819	1969	810	2124	778	2118	759	2113	749	2080	647	2431	903	2422	887	2437	874	2419	445	2530	410	2836	394	3251	846
	TX_09	8254	861	8241	839	8244	824	8093	781	8101	765	8109	751	8154	657	7805	891	7817	879	7803	862	7856	439	7760	396	7497	346	6964	794
	TX_10	5997	573	5978	599	5977	603	5821	652	5828	669	5837	682	5896	772	5527	558	5543	575	5527	590	5553	1024	5453	1059	5146	1078	4725	704
	TX_12	6691	324	6710	346	6710	352	6869	372	6865	391	6860	402	6834	506	7138	208	7132	222	7144	238	7160	668	7272	696	7591	687	7986	154
	TX_13	5420	310	5441	329	5441	339	5596	348	5593	365	5591	377	5575	483	5866	186	5860	203	5875	214	5934	630	6003	638	6305	624	6676	154
	IA_A_01	3185	537	3172	560	3174	572	3041	612	3050	631	3056	642	3103	733	2753	518	2765	531	2756	547	2782	971	2681	1007	2400	1022	2003	624
	IA_A_02	7956	773	7944	751	7947	739	7812	722	7819	706	7823	695	7867	601	7576	861	7583	846	7569	832	7485	422	7409	410	7139	425	6757	908
	IA_A_03	3274	579	3258	555	3258	540	3121	517	3127	501	3132	491	3167	394	2844	647	2854	632	2845	615	2838	205	2741	174	2478	167	2009	622
	IA_A_04	2447	572	2468	593	2465	610	2603	624	2599	642	2592	655	2561	755	2876	493	2864	507	2878	518	2842	910	2965	945	3291	939	3660	513
	IA_A_05	6849	657	6870	679	6869	690	7012	722	7007	737	7000	748	6962	851	7300	597	7293	609	7305	626	7284	1041	7378	1069	7669	1078	8064	642
	IA_A_06	3475	812	3460	788	3466	777	3347	751	3354	736	3359	724	3397	642	3064	853	3073	839	3060	827	3080	430	2981	396	2743	373	2272	808
	IA_A_07	3683	633	3703	655	3703	665	3825	672	3820	690	3816	699	3803	805	4096	532	4078	545	4096	558	4151	972	4266	990	4522	966	4876	490
	IA_A_08	7799	486	7788	507	7792	516	7645	560	7656	577	7661	589	7705	671	7348	465	7360	478	7348	493	7441	860	7337	906	7069	954	6578	577
	IA_A_09	6896	781	6922	799	6922	810	7063	796	7062	818	7059	830	7052	928	7305	618	7300	635	7315	641	7403	1015	7545	1012	7792	944	8075	488
	IA_A_10	5180	702	5162	680	5165	671	5021	671	5026	650	5030	639	5053	540	4757	836	4762	822	4743	809	4670	400	4547	389	4290	429	3925	934
	IL_A_01	2277	834	2295	812	2290	799	2429	763	2415	744	2409	735	2369	644	2689	877	2680	864	2690	853	2665	451	2770	417	2957	396	3465	823
	IL_A_02	6544	401	6534	423	6536	436	6412	478	6419	493	6424	501	6473	587	6134	416	6146	429	6134	444	6161	830	6068	868	5894	901	5416	571
	IL_A_03	6307	783	6317	759	6313	747	6436	707	6426	693	6423	685	6391	592	6745	768	6734	752	6747	740	6730	340	6827	302	7069	279	7485	621
	IL_A_04	4533	681	4518	661	4517	648	4384	637	4391	619	4392	609	4418	518	4138	780	4146	766	4133	751	4116	368	4032	349	3756	357	3387	819
	IL_A_05	6648	864	6655	842	6650	833	6766	796	6757	779	6753	770	6702	690	7047	869	7033	852	7045	839	6990	457	7082	413	7329	374	7778	766
	IL_A_06	3249	682	3260	664	3260	649	3385	615	3378	601	3375	590	3324	507	3675	703	3663	691	3675	676	3688	266	3780	237	4019	226	4431	593
	IL_A_07	7533	526	7514	505	7517	494	7382	498	7381	478	7381	465	7392	366	7123	671	7129	655	7112	646	7024	243	6894	237	6654	294	6329	814
	IL_A_08	5109	418	5097	439	5099	451	4954	498	4961	511	4968	522	5017	621	4651	411	4668	422	4654	442	4704	842	4630	868	4463	904	3893	538
	IL_A_09	6322	583	6307	604	6309	619	6166	640	6172	657	6180	674	6212	759	5898	516	5909	529	5897	544	5842	948	5778	964	5497	956	5142	564
	IL_A_10	2605	810	2616	788	2610	778	2749	752	2741	734	2736	723	2707	630	3015	861	3005	847	3020	833	3006	452	3067	432	3362	415	3753	839
	MS_01	3707	554	3686	576	3689	593	3531	628	3536	645	3541	657	3587	749	3234	521	3243	536	3231	551	3231	960	3131	991	2866	1014	2406	629
	MS_02	3388	917	3371	895	3374	882	3212	848	3222	827	3228	816	3274	712	2908	977	2920	961	2910	946	2909	499	2808	469	2468	473	2017	917
	MS_03	4153	935	4173	915	4168	904	4324	878	4317	858	4313	845	4272	750	4634	1002	4620	986	4643	972	4689	549	4770	535	5050	539	5484	972
	MS_04	3468	683	3488	704	3488	716	3637	741	3629	758	3623	772	3589	872	3916	612	3907	628	3918	642	3984	1088	4063	1104	4325	1095	4783	637
	MS_05	6701	684	6721	706	6721	719	6879	742	6875	760	6872	770	6836	869	7173	625	7161	640	7177	646	7185	1053	7306	1077	7595	1068	7982	642
	MS_01	4821	757	4836	726	4835	719	4994	675	4987	658	4980	640	4926	535	5305	768	5294	749	5309	738	5302	294	5424	252	5714	236	6161	658
	MS_02	3460	778	3480	755	3476	746	3621	713	3616	696	3612	686	3574	582	3919	806	3906	792	3920	782	3910	380	4007	348	4297	326	4711	706
	MS_03	3294	614	3309	634	3309	643	3456	674	3448	689	3441	703	3397	797	3753	551	3737	569	3755	583	3745	1008	3860	1046	4185	1046	4585	627
	MS_04	6603	305	6588	332	6591	342	6438	385	6447	401	6454	412	6515	504	6117	307	6132	324	6123	332	6219	736	6126	778	5812	846	5256	449
	MS_05	8244	479	8228	503	8230	510	8073	541	8085	559	8093	569	8134	666	7770	436	7784	454	7772	465	7806	858	7724	887	7397	925	6900	554
	VT_B_01	2064	808	2078	787	2072	777	2211	751	2207	736	2203	726	2160	626	2502	844	2493	828	2504	813	2532	400	2625	376	2879	373	3330	732
	VT_B_02	2149	793	2162	770	2159	760	2296	715	2289	702	2283	693	2244	604	2582	787	2562	776	2576	759	2520	404	2596	372	2841	324	3316	640
	VT_B_03	6275	622	6261	642	6264	655	6129	679	6133	693	6137	707	6181	803	5829	575	5839	589	5829	603	5815	1014	5698	1045	5475	1038	5074	691
	VT_B_04	1026	853	1044	830	1041	820	1183	788	1177	771	1173	757	1135	655	1474	885	1462	869	1477	852	1483	444	1558	419	1865	403	2292	787
	VT_B_05	3526	676	3541	651	3536	636	3672	590	3664	575	3654	564	3605	465	3935	664	3925	651	3939	635	3908	227	4026	183	4267	161	4742	504
	VT_B_06	4363	607	4350	628	4351	639	4222	666	4226	681	4232	693	4272	789	3912	595	3922	605	3903	620	3931	1009	3871	1029	3630	1061	3150	712
	VT_B_07	842	957	861	934	857	920	985	894	981	875	975	862	948	770	1312	988	1298	973	1315	959	1326	549	1420	530	1644	525	2064	885
	VT_B_08	5790	404	5812	425	5812	435	5953	449	5952	469	5947	481	5922	579	6251	327	6238	339	6251	355	6272	738	6356	759	6547	754	6977	345
	VT_B_09	3771	654	3783	630	3779	621	3919	592	3914	578	3910	564	3877	476	4205	679	4197	667	4216	654	4185	290	4274	261	4531	230	5018	569
	VT_B_10	3089	893	3100	870	3097	861	3232	827	3227	816	3219	803	3180	723	3542	912	3530	902	3543	887	3504	514	3623	468	3861	437	4315	778
	VT_B_11	7019	443	7003	458	7005	473	6869	496	6873	512	6880	526	6915	616	6566	389	6578	400	6559	419	6562	812	6451	837	6267	844	5746	439
	VT_B_15	3509	539	3494	521	3494	509	3356	502	3361	485	3362	468	3384	373	3075	634	3083	618	3070	608	3066	231	2987	216	2708	221	2280	665
	VT_B_16	5762	299	5748	322	5753	337	5635	367	5644	380	5650	391	5683	476	5341	305	5350	318	5338	332	5390	691	5300	727	5053	774	4582	455
	VT_A_01	7590	683	7572	666	7572	656	7429	670	7430	654	7432	637	7454	551	7172	859	7181	842	7160	830	7081	475	6982	478	6684	546	6387	967
	VT_A_02	2380	919	2394	897	2394	888	2530	856	2526	839	2521	829	2482	737	2809	932	2800	919	2811	909	2787	552	2890	521	3141	501	3570	843
	VT_A_03	2196	673	2214	695	2217	706	2357	723	2349	741	2345	752	2301	848	2645	593	2638	606	2651	620	2651	1017	2764	1043	3051	1040	3451	626
	VT_A_04	4650	532	4631	553	4634	563	4491	591	4496	610	4505	624	4552	710	4189	493	4198	506	4190	521	4234	894	4144	922	3896	958	3426	580
	GA_B_01	6857	396	6883	376	6882	366	7035	372	7030	352	7027	338	7006	239	7284	560	7275	541	7294	529	7358	138	7468	130	7735	170	8104	687
	GA_B_08	2332	890	2349	873	2346	863	2506	842	2498	823	2494	813	2453	709	2783	971	2773	955	2788	943	2768	548	2887	519	3193	510	3589	934
	GA_B_11	7608	768	7590	743	7592	732	7454	698	7461	681	7471	667	7513	584	7144	794	7155	781	7145	766	7162	360	7064	326	6802	296	6312	694
	GA_B_12	4141	522	4155	503	4147	492	4301	457	4289	438	4285	429	4241	327	4622	552	4606	537	4618	524	4527	129	4659	76	4933	38	5459	407
	GA_B_13	5140	195	5124	213	5128	226	4994	258	5001	274	5006	284	5054	378	4705	157	4719	174	4702	187	4763	579	4648	626	4397	670	3888	247
	GA_B_14	5046	302	5067	318	5067	330	5203	339	5199	354	5197	368	5167	459	5489	193	5480	212	5499	227	5525	618	5615	634	5890	624	6299	165
	GA_B_15	3805	467	3788	449	3787	437	3631	424	3641	405	3641	393	3664	306	3357	556	3367	542	3356	528	3342	155	3219	126	2944	113	2511	557
	GA_B_16	2072	734	2095	745	2096	756	2250	716	2250	737	2252	752	2249	849	2476	483	2470	506	2488	516	2600	887	2714	881	2989	785	3274	193
	GA_B_17	3857	471	3838	453	3840	440	3688	426	3692	409	3698	397	3728	301	3391	543	3402	528	3391	517	3384	133	3286	107	2984	109	2584	516
	GA_B_18	2629	500	2648	516	2645	525	2806	516	2804	534	2802	546	2784	658	3079	328	3069	349	3081	362	3172	771	3285	775	3550	735	3887	170
	SC_A_01	8545	854	8526	827	8529	817	8368	793	8376	771	8382	757	8429	656	8074	910	8082	890	8072	882	8020	417	7869	384	7583	400	7123	894
	SC_A_02	2766	474	2745	498	2749	512	2569	550	2576	569	2584	582	2646	688	2254	434	2265	451	2253	464	2261	902	2117	936	1808	928	1302	515
	SC_A_03	7059	629	7084	651	7084	661	7247	685	7242	706	7236	719	7203	816	7562	580	7550	596	7563	608	7602	1022	7750	1065	8084	1059	8610	650
	SC_A_04	4831	639	4808	665	4811	673	4657	697	4660	717	4666	730	4703	829	4348	563	4362	582	4349	594	4281	1051	4173	1074	3888	1074	3384	555
	SC_A_05	5096	875	5075	855	5076	843	4913	829	4914	807	4920	791	4962	691	4609	964	4628	940	4607	929	4569	486	4422	452	4124	471	3657	934
	SC_A_06	8481	515	8471	533	8472	540	8330	584	8337	597	8345	608	8381	699	8055	503	8071	518	8058	537	8080	914	7962	960	7708	1000	7189	639
	SC_A_07	8479	498	8453	519	8455	533	8284	552	8293	574	8298	585	8333	707	7960	415	7973	432	7958	449	7938	911	7793	944	7439	924	6982	426
	SC_A_08	1659	530	1680	551	1676	561	1839	585	1832	606	1828	620	1787	725	2160	452	2144	473	2162	482	2156	925	2312	963	2623	942	3083	428
	SC_A_09	5222	530	5240	547	5240	562	5399	571	5390	592	5386	602	5365	695	5690	435	5677	451	5696	459	5753	882	5905	906	6183	873	6596	363
	SC_A_10	6505	341	6485	366	6489	379	6331	411	6340	436	6347	448	6394	553	6024	314	6046	334	6032	345	6053	794	5896	849	5569	860	5057	378
	OH_01	7839	713	7824	691	7827	678	7684	659	7691	641	7697	630	7727	538	7392	784	7403	767	7389	760	7382	379	7282	360	7001	364	6603	770
	OH_02	5246	687	5260	666	5256	655	5394	615	5386	601	5380	589	5347	481	5715	690	5703	677	5716	662	5656	268	5759	230	6049	188	6498	546
	OH_03	5385	570	5401	590	5399	601	5535	621	5526	641	5520	653	5497	751	5810	533	5802	548	5819	555	5828	941	5935	967	6199	966	6573	559
	OH_04	2351	389	2364	413	2362	427	2490	460	2481	475	2473	484	2431	570	2794	384	2779	400	2787	410	2776	793	2853	823	3086	855	3557	496
	OH_05	2149	754	2172	731	2169	719	2315	721	2310	703	2309	688	2293	591	2603	863	2592	843	2613	833	2671	450	2805	435	3085	475	3397	899
	OH_06	3379	792	3397	769	3395	756	3536	736	3527	716	3520	703	3500	597	3823	843	3808	827	3824	817	3922	397	4009	386	4247	411	4598	806
	OH_07	8192	628	8168	600	8171	590	8042	552	8049	538	8059	527	8106	439	7737	613	7748	602	7736	586	7765	201	7646	155	7396	131	6971	443
	OH_08	4744	662	4720	643	4720	630	4574	646	4576	624	4577	614	4594	511	4312	824	4320	806	4303	799	4160	400	4050	402	3773	489	3516	958
	OH_09	8308	568	8285	593	8286	602	8140	622	8147	640	8155	654	8194	752	7847	498	7864	517	7847	530	7851	937	7739	964	7482	963	7080	526
	OH_10	6524	669	6544	646	6542	630	6689	598	6682	580	6676	568	6636	464	6984	669	6967	654	6984	646	6934	263	7040	218	7330	173	7783	536
	FL_01	3359	850	3346	828	3348	818	3192	784	3201	768	3206	758	3248	655	2881	880	2891	861	2879	852	2960	471	2830	421	2556	386	2018	776
	FL_02	4519	801	4503	782	4503	772	4366	768	4367	746	4369	738	4388	653	4105	893	4116	879	4098	868	4052	517	3956	499	3691	503	3293	893
	FL_03	7595	658	7575	680	7575	689	7433	718	7443	739	7450	750	7498	845	7134	617	7154	633	7134	645	7124	1072	7031	1094	6730	1091	6334	685
	FL_04	4771	827	4791	842	4796	856	4940	853	4939	871	4930	890	4905	990	5194	716	5186	731	5205	741	5205	1109	5325	1125	5560	1112	5912	678
	FL_05	4864	695	4880	707	4881	717	5040	727	5034	745	5028	758	5006	843	5290	582	5281	597	5295	611	5311	989	5434	1015	5745	983	6122	554
	FL_06	2296	715	2315	732	2312	742	2447	775	2440	789	2436	799	2386	885	2722	667	2706	682	2718	692	2684	1070	2797	1109	3096	1140	3533	768
	FL_07	6626	622	6646	641	6642	654	6799	671	6788	694	6784	706	6761	809	7099	567	7090	582	7102	590	7072	968	7192	1002	7461	1007	7893	618
	FL_08	6767	591	6780	606	6780	618	6932	634	6925	656	6921	671	6889	778	7230	514	7217	531	7234	546	7247	962	7392	995	7679	986	8103	550
	FL_09	3822	951	3839	932	3838	920	3994	903	3986	885	3979	869	3938	765	4293	1009	4282	991	4297	983	4271	582	4380	552	4757	526	5177	935
	FL_10	8156	787	8134	771	8131	761	7987	769	7989	753	7996	739	8024	639	7735	945	7741	926	7721	916	7656	525	7556	516	7284	551	6913	1055
	ON_I_01	5004	665	4984	645	4986	633	4831	628	4834	609	4835	595	4847	498	4519	772	4531	759	4514	742	4470	359	4369	344	4099	368	3760	825
	ON_I_02	4495	686	4468	665	4468	651	4341	658	4343	640	4348	627	4375	537	4103	812	4112	795	4092	786	3982	398	3835	391	3561	460	3261	917
	ON_I_03	5653	638	5636	624	5636	615	5490	624	5490	606	5490	598	5497	501	5217	797	5222	781	5206	772	5176	411	5029	405	4744	467	4413	941
	ON_I_04	3855	758	3871	731	3869	720	4013	684	4005	662	4000	650	3959	554	4331	781	4319	766	4330	751	4298	323	4426	281	4715	273	5144	673
	ON_I_05	7878	866	7863	844	7864	836	7726	781	7731	769	7736	759	7799	677	7416	842	7423	832	7403	813	7505	441	7390	386	7128	331	6641	677
	ON_I_06	4577	890	4567	872	4568	863	4413	822	4420	809	4425	800	4464	707	4095	924	4106	911	4089	895	4131	496	4010	454	3718	446	3305	868
	ON_I_07	6653	504	6642	528	6647	540	6502	583	6514	598	6520	610	6565	702	6208	519	6221	533	6206	543	6251	939	6104	992	5866	1014	5424	683
	ON_I_08	3520	571	3496	550	3497	538	3356	539	3354	522	3355	511	3371	410	3056	714	3064	699	3045	688	2975	287	2857	283	2604	336	2239	833
	ON_I_09	3331	653	3310	631	3312	618	3168	613	3170	594	3177	580	3184	487	2884	750	2894	733	2876	716	2827	332	2689	311	2459	328	2063	777
	ON_I_13	4018	539	4045	558	4045	564	4184	551	4183	570	4180	585	4170	679	4420	372	4414	389	4434	397	4546	778	4684	774	4971	688	5229	191
	IA_B_01	3524	679	3507	659	3507	647	3368	633	3370	614	3377	602	3402	497	3070	764	3082	742	3068	728	3080	338	2954	309	2676	317	2280	706
	IA_B_02	5014	800	4999	777	5004	768	4867	756	4874	732	4877	722	4911	632	4611	862	4616	845	4603	831	4642	467	4461	417	4195	420	3823	852
	IA_B_03	5458	830	5468	804	5464	789	5591	745	5583	726	5575	718	5529	630	5899	793	5881	778	5894	758	5782	387	5889	331	6165	273	6585	597
	IA_B_04	8046	746	8027	725	8031	714	7886	710	7889	694	7893	683	7924	590	7579	826	7594	813	7582	805	7552	433	7462	414	7220	421	6820	841
	IA_B_05	2060	708	2074	686	2074	676	2217	659	2215	641	2210	628	2183	530	2492	797	2482	779	2497	768	2525	366	2646	347	2916	366	3290	811
	IA_B_06	6383	591	6360	573	6360	559	6229	555	6233	536	6235	527	6256	428	5976	710	5984	695	5968	682	5949	292	5830	270	5517	303	5185	788
	IA_B_07	4943	612	4926	593	4926	579	4784	570	4784	551	4786	538	4811	428	4511	701	4523	682	4510	672	4474	261	4373	242	4066	264	3701	713
	IA_B_08	5180	777	5162	757	5162	745	5035	734	5039	715	5042	704	5076	607	4732	848	4745	831	4735	816	4749	422	4633	395	4373	392	3957	842
	IA_B_09	6357	655	6337	634	6337	624	6197	619	6199	601	6202	585	6222	493	5920	763	5929	744	5912	737	5880	347	5774	324	5481	340	5115	770
	IA_B_10	6436	789	6418	770	6421	763	6282	749	6283	733	6288	724	6333	636	6019	902	6029	885	6014	872	5965	460	5820	441	5590	473	5228	940
	ON_D_01	2967	610	2984	626	2984	633	3109	625	3110	641	3107	653	3099	737	3346	474	3343	486	3360	497	3465	852	3585	855	3803	808	4095	381
	ON_D_02	2432	513	2448	533	2448	542	2585	561	2579	577	2574	593	2552	675	2871	470	2860	485	2870	497	2878	843	3003	876	3259	887	3648	539
	ON_D_03	5989	612	5969	630	5970	638	5836	657	5840	673	5845	684	5867	767	5567	562	5575	575	5564	584	5537	928	5459	946	5205	950	4851	606
	ON_D_04	2473	637	2495	655	2494	665	2627	654	2625	673	2621	688	2615	775	2884	502	2877	516	2894	526	2995	888	3106	889	3361	828	3649	393
	ON_D_05	7894	681	7882	663	7886	653	7765	631	7772	618	7776	609	7803	525	7471	724	7482	713	7471	700	7475	361	7356	330	7107	315	6687	669
	ON_D_06	6189	565	6175	584	6177	592	6043	629	6051	642	6056	656	6101	732	5774	549	5782	561	5770	574	5786	931	5672	968	5495	979	5038	650
	ON_D_07	7739	419	7726	435	7726	445	7592	454	7597	470	7601	480	7620	574	7343	346	7353	362	7340	373	7290	715	7193	733	6913	714	6630	331
	ON_D_08	5859	413	5851	437	5854	447	5734	497	5744	511	5756	519	5798	597	5432	500	5443	509	5435	523	5532	853	5429	916	5193	1001	4739	769
	ON_D_09	6417	666	6434	683	6434	694	6571	715	6565	733	6559	746	6534	828	6853	623	6842	635	6853	645	6871	1001	7003	1033	7258	1033	7644	661
	ON_D_10	2475	873	2500	882	2503	891	2639	842	2642	861	2642	872	2643	965	2854	619	2849	634	2868	642	3055	965	3169	941	3381	836	3567	325
	ON_B_01	2194	542	2207	564	2206	573	2332	593	2328	611	2325	626	2301	721	2645	498	2634	514	2641	526	2618	913	2731	945	3024	948	3462	587
	ON_B_02	4819	513	4803	534	4809	544	4671	579	4682	594	4690	606	4724	694	4353	508	4369	520	4351	535	4387	921	4267	966	3978	992	3576	647
	ON_B_03	5958	435	5939	454	5941	469	5817	498	5824	512	5828	521	5862	601	5480	449	5495	462	5486	472	5527	830	5416	870	5190	907	4717	634
	ON_B_04	3110	421	3096	446	3098	459	2979	495	2983	507	2987	517	3029	593	2696	443	2709	454	2695	472	2733	805	2641	848	2389	908	1947	616
	ON_B_05	2425	589	2441	604	2441	619	2576	610	2572	627	2569	639	2555	735	2837	454	2830	468	2845	482	2908	842	2995	847	3242	813	3574	379
	ON_B_06	6539	633	6559	647	6558	659	6688	667	6684	684	6680	700	6659	784	6965	538	6957	550	6968	564	6954	909	7043	926	7345	921	7736	542
	ON_B_07	3565	586	3590	601	3592	612	3740	603	3736	624	3734	637	3718	731	4005	425	3998	443	4012	452	4133	827	4213	831	4478	781	4813	331
	KY_01	8184	670	8167	691	8170	705	8049	727	8056	741	8058	751	8083	848	7735	611	7744	628	7730	639	7729	1056	7628	1082	7370	1084	6922	648
	KY_02	4360	532	4345	551	4347	562	4193	579	4201	600	4207	611	4235	712	3883	445	3896	462	3884	471	3857	902	3761	927	3478	927	3057	454
	KY_03	4345	641	4326	663	4330	675	4180	698	4190	714	4195	724	4239	824	3894	588	3911	608	3893	622	3870	1006	3760	1028	3496	1025	3111	641
	KY_04	7936	545	7918	520	7919	510	7782	490	7790	473	7794	461	7822	360	7470	595	7483	576	7466	570	7415	150	7318	133	7034	147	6635	592
	KY_05	1915	483	1926	507	1924	518	2050	577	2042	590	2037	599	1990	698	2371	563	2357	574	2363	589	2280	979	2383	1043	2616	1113	3159	875
	KY_06	6448	596	6428	619	6430	628	6284	664	6292	678	6299	689	6341	775	5972	574	5987	587	5975	602	6002	983	5914	1012	5715	1043	5172	652
	KY_07	2913	615	2895	639	2897	647	2732	667	2741	688	2746	701	2773	805	2446	543	2461	557	2443	569	2371	989	2263	1012	2030	997	1638	524
	KY_08	5302	747	5329	727	5329	720	5464	722	5459	705	5455	694	5433	595	5836	843	5824	824	5838	818	5938	408	6046	396	6325	430	6692	786
	KY_09	5196	731	5216	751	5216	767	5373	765	5370	790	5367	807	5339	910	5644	601	5636	621	5648	630	5771	1060	5872	1066	6151	1017	6488	570
	KY_10	5316	635	5331	654	5331	669	5467	677	5461	698	5457	710	5435	799	5751	544	5743	559	5762	569	5800	959	5917	980	6165	960	6550	532
	MD_01	6941	521	6954	539	6952	552	7095	578	7090	593	7085	608	7047	691	7364	466	7354	478	7366	491	7389	891	7476	912	7735	917	8168	508
	MD_02	5069	365	5051	383	5050	395	4899	405	4907	423	4909	438	4939	529	4654	274	4660	287	4643	298	4628	662	4527	679	4286	660	3940	208
	MD_03	3611	607	3595	582	3599	572	3478	553	3487	541	3490	528	3521	441	3199	647	3208	633	3193	618	3204	242	3115	212	2869	191	2438	610
	MD_04	7908	743	7892	725	7892	717	7757	719	7757	700	7760	687	7773	589	7513	873	7519	857	7506	849	7460	468	7330	459	7094	501	6760	980
	MD_05	5275	858	5292	837	5287	825	5412	801	5409	783	5403	772	5360	693	5676	878	5668	864	5680	854	5642	504	5729	473	5972	438	6406	820
	MD_06	3332	866	3317	843	3320	833	3185	803	3194	784	3201	767	3231	675	2906	892	2918	880	2905	865	2920	470	2811	439	2542	418	2133	811
	MD_07	5157	841	5173	823	5172	813	5305	806	5299	789	5298	778	5273	682	5586	942	5577	926	5588	917	5624	542	5703	528	5932	531	6353	948
	MD_09	4918	711	4936	732	4936	744	5074	762	5068	782	5064	793	5040	883	5343	641	5334	652	5355	666	5337	1042	5421	1064	5694	1066	6122	636
	MD_10	1965	820	1984	835	1984	850	2125	833	2127	853	2124	862	2106	950	2359	667	2354	686	2366	692	2441	1047	2549	1053	2795	997	3107	519
	MD_11	2827	463	2848	479	2848	494	2984	491	2982	507	2981	520	2966	616	3252	340	3242	355	3259	366	3314	741	3390	751	3627	736	4015	292
	SC_B_01	3015	659	2997	679	2997	690	2843	694	2848	719	2851	730	2866	831	2567	561	2579	581	2561	593	2570	962	2442	994	2162	1006	1692	552
	SC_B_02	5998	554	5981	576	5983	585	5832	619	5839	636	5847	646	5895	732	5522	540	5537	554	5526	570	5545	948	5423	992	5182	1021	4730	671
	SC_B_03	3353	561	3370	581	3368	595	3517	612	3511	628	3507	641	3473	740	3797	491	3789	507	3805	517	3791	905	3906	934	4202	944	4628	513
	SC_B_04	3544	436	3560	455	3559	463	3693	471	3688	489	3684	502	3671	588	3978	349	3970	363	3984	374	3977	727	4102	754	4393	743	4763	308
	SC_B_05	6732	493	6751	509	6751	520	6902	521	6900	545	6894	559	6878	658	7172	381	7164	398	7182	406	7221	792	7348	810	7587	788	7962	317
	SC_B_06	5099	862	5118	844	5115	834	5254	809	5248	790	5244	781	5204	699	5529	908	5519	893	5536	882	5545	511	5615	492	5899	477	6334	851
	SC_B_07	6708	867	6727	850	6726	839	6864	837	6862	820	6857	810	6844	721	7111	970	7102	955	7115	948	7214	593	7331	578	7581	604	7913	1036
	SC_B_08	7677	861	7665	843	7665	828	7504	822	7510	808	7516	797	7551	701	7242	943	7250	930	7233	921	7193	548	7073	525	6814	533	6437	969
	SC_B_09	3183	821	3165	806	3164	791	3006	786	3015	763	3018	752	3028	648	2728	913	2738	897	2727	888	2680	496	2552	478	2306	502	1915	945
	SC_B_10	2327	866	2345	849	2345	838	2494	815	2489	796	2485	789	2452	689	2772	929	2761	912	2772	899	2749	526	2864	491	3130	472	3604	866
